# Supplementary material for: Evaluations on supervised learning methods in the calibration of seven-hole pressure probes
Source: PLoS One. 2023 Jan 23;18(1):e0277672. doi: 10.1371/journal.pone.0277672 (PMC9870118; doi:10.1371/journal.pone.0277672)
Supplement: S1 Dataset — (XLSX) [file pone.0277672.s002.xlsx]

## Sheet: Calibration dataset-2
WindSpeed	Pitch angle	Roll angle	P1	P2	P3	P4	P5	P6	P7
m/s	deg	deg	Pa	Pa	Pa	Pa	Pa	Pa	Pa
10	-10	-90	16.8303	8.3214	10.3614	23.2914	35.4864	30.8111	58.8492
10	-10	-85	18.4877	8.46205	10.1473	20.7003	34.2366	31.1718	59.0387
10	-10	-80	19.6337	8.8309	9.6865	20.1194	33.943	32.8698	59.3627
10	-10	-75	20.716	9.717	9.78275	19.0938	33.1377	33.199	58.161
10	-10	-70	21.4502	9.77775	8.8842	18.2656	32.4562	33.2574	58.7495
10	-10	-65	22.2061	10.2327	9.6332	17.955	32.0494	34.0271	59.3007
10	-10	-60	24.5299	11.635	9.51295	16.0878	30.4194	34.4318	59.0806
10	-10	-55	25.5799	10.9187	9.73825	15.7921	29.8005	34.0644	59.3597
10	-10	-50	26.8142	12.1451	9.36275	14.5672	27.6434	34.6662	58.7221
10	-10	-45	28.1092	12.6492	5.30535	13.6158	26.7793	34.503	58.9535
10	-10	-40	29.1684	13.3559	9.18295	12.6035	25.3617	33.9693	59.1533
10	-10	-35	31.5212	15.3851	9.4593	12.1991	23.1588	33.5446	59.2874
10	-10	-30	31.4066	15.917	9.6636	11.8046	22.8407	33.4706	59.1892
10	-10	-25	32.0882	16.0124	9.37575	10.8433	22.0663	33.4997	58.9639
10	-10	-20	33.0806	17.3483	9.81015	10.3652	20.6371	32.37	58.8212
10	-10	-15	33.9457	18.7147	10.3621	9.2838	19.6499	31.9021	58.5084
10	-10	-10	34.8418	19.8893	10.784	8.2635	17.7604	30.6361	58.7642
10	-10	-5	35.8839	21.9918	11.1609	8.78745	16.5245	29.2123	57.8749
10	-10	0	36.1106	23.0824	10.6442	7.65855	15.2704	28.0685	57.9316
10	-10	5	36.2501	24.5839	11.6947	7.52825	14.1455	26.1713	58.3773
10	-10	10	36.8935	26.2968	13.0544	7.04365	12.9912	25.6841	58.649
10	-10	15	37.1404	27.8358	13.5775	7.46455	12.1931	24.0985	58.5063
10	-10	20	36.8979	29.2122	13.7825	7.13165	10.9571	21.6408	58.2461
10	-10	25	36.6174	30.8664	16.0764	7.0663	9.4017	21.4091	58.8122
10	-10	30	36.1939	32.2234	16.7111	7.87495	9.8543	19.3845	58.4713
10	-10	35	35.4179	33.1654	17.9337	7.3773	8.8444	17.9083	58.3041
10	-10	40	34.6166	34.4213	19.0162	8.31435	8.10525	16.474	58.4293
10	-10	45	34.0266	35.2409	21.3053	8.33025	7.8634	14.7875	58.2029
10	-10	50	32.8865	36.4073	21.8851	8.38215	6.2487	13.251	57.8162
10	-10	55	31.9877	37.1521	23.6989	8.5708	6.00525	11.9481	57.9403
10	-10	60	30.2829	37.4376	25.1913	8.65675	5.3274	10.9727	57.9532
10	-10	65	29.3097	38.1224	26.6674	9.03995	5.6529	9.2162	57.4096
10	-10	70	26.8983	38.8125	28.4809	9.6493	4.7073	8.46655	57.901
10	-10	75	26.1064	38.4487	29.7388	10.5689	4.6564	7.70235	57.7095
10	-10	80	23.6377	38.6581	30.9655	11.2865	4.236	7.25825	57.1163
10	-10	85	22.9369	38.5567	32.6076	12.2427	5.02525	6.4027	56.9924
10	-10	90	20.6776	38.461	34.1202	13.2993	4.50905	5.77345	57.3415
10	-12	-90	14.8905	5.4437	6.93315	21.5804	37.1534	32.6176	58.0639
10	-12	-85	16.6927	5.75005	7.42245	19.4762	36.8663	33.9911	58.2909
10	-12	-80	18.3122	6.49245	6.8516	18.1223	35.7358	34.5576	58.6472
10	-12	-75	20.1195	6.58915	6.6006	16.9173	34.4791	35.0209	58.3593
10	-12	-70	20.9711	7.4873	6.46915	16.1821	33.6219	36.8702	58.1576
10	-12	-65	21.2292	7.19455	6.36215	15.5513	33.3954	36.374	58.0631
10	-12	-60	24.7675	8.89485	6.71435	13.7724	30.5203	36.8233	58.0938
10	-12	-55	25.831	9.01985	6.6497	12.746	29.7304	37.145	58.492
10	-12	-50	27.1855	9.6959	6.39245	12.3186	28.6548	37.3106	58.5615
10	-12	-45	28.967	10.8592	6.16195	11.4583	26.3761	35.8869	58.2398
10	-12	-40	30.209	11.0725	6.4635	10.4848	24.7896	36.2835	57.5938
10	-12	-35	33.0335	13.1985	6.2818	9.55345	22.3486	36.2328	58.1275
10	-12	-30	34.0695	14.4816	6.6957	8.88575	20.8204	34.8278	58.4461
10	-12	-25	34.9259	15.7064	7.06605	7.54365	19.5618	34.7229	57.767
10	-12	-20	36.2662	16.8028	7.04755	6.8391	17.6306	33.3008	57.1465
10	-12	-15	37.1503	18.613	8.3528	6.06115	16.2723	32.139	57.6401
10	-12	-10	38.2332	20.9923	7.7773	5.80755	14.5254	30.5321	58.1466
10	-12	-5	38.5382	22.4321	9.03065	4.5767	13.0333	29.2899	58.2066
10	-12	0	38.9365	24.3137	9.6624	4.7891	11.8776	27.3941	57.7561
10	-12	5	39.2263	26.6264	10.2882	4.11715	10.4327	25.4836	57.541
10	-12	10	39.2595	28.1512	11.0354	4.3397	9.1913	23.2114	57.6645
10	-12	15	38.9547	30.1511	11.916	3.95375	8.66785	21.8057	57.407
10	-12	20	39.4496	32.1204	13.3618	4.40965	7.9807	20.4513	57.5498
10	-12	25	38.6367	33.3486	14.5241	4.5983	6.6361	17.9995	56.9653
10	-12	30	37.3169	35.0438	16.0548	5.01145	6.07325	16.1928	57.0344
10	-12	35	36.7052	36.5125	17.1974	4.6067	4.988	14.0107	56.6435
10	-12	40	35.6983	37.9106	19.0232	5.16485	4.35805	12.2479	56.9138
10	-12	45	34.7368	38.2525	21.0414	5.46755	3.90465	10.8153	56.7296
10	-12	50	32.1439	39.1927	21.9576	6.03845	3.18755	9.4102	56.2896
10	-12	55	31.0699	39.9731	24.545	6.6446	2.65935	8.0862	55.9992
10	-12	60	29.1724	40.3757	26.5911	6.62105	1.9264	6.97855	55.3233
10	-12	65	27.3326	40.9344	28.2752	7.13495	2.4174	5.84975	55.138
10	-12	70	25.7113	41.2544	30.1963	7.83695	1.61595	4.51655	55.761
10	-12	75	23.4222	40.8191	32.3975	8.5605	1.59535	4.8219	55.6018
10	-12	80	21.3742	40.6827	34.1669	9.8274	1.4374	3.2787	55.666
10	-12	85	19.4133	40.4898	35.713	10.7934	1.64015	2.8606	54.9796
10	-12	90	17.5886	40.1919	36.8842	11.799	2.107	1.9599	55.6223
10	-14	-90	12.696	2.48505	3.81425	19.0043	39.297	34.8484	56.1698
10	-14	-85	15.1855	3.36455	4.17785	16.6434	38.2511	36.6096	57.1283
10	-14	-80	17.3294	3.7518	3.87865	17.4536	37.2	36.7248	56.9216
10	-14	-75	19.0312	4.4205	3.81015	13.9743	35.5502	38.5919	56.8859
10	-14	-70	20.3255	4.6192	2.9872	13.9902	34.5922	38.9766	57.2154
10	-14	-65	20.9001	4.6786	3.4645	12.4809	34.2219	39.0906	56.6364
10	-14	-60	24.1456	6.31145	3.4637	10.7859	31.1202	39.7683	55.6746
10	-14	-55	25.2492	6.2863	3.44455	10.1302	29.751	39.3725	56.6037
10	-14	-50	27.6783	6.58665	3.2951	8.9014	27.4234	39.4762	57.1035
10	-14	-45	29.8136	7.3445	2.79605	8.17985	25.8461	39.1816	57.3349
10	-14	-40	31.3862	8.50205	3.67535	6.5725	23.8403	39.0159	56.6354
10	-14	-35	34.2625	11.4559	3.4857	6.53645	20.9809	37.9217	56.9013
10	-14	-30	35.6785	12.5664	3.8245	5.43635	19.133	37.4413	56.708
10	-14	-25	36.9727	14.433	4.1402	5.49855	16.8543	36.0654	56.2016
10	-14	-20	38.4275	16.2994	4.99045	4.1274	15.3937	34.9329	56.3842
10	-14	-15	39.3389	17.6031	4.9545	3.6163	13.9128	33.324	56.1587
10	-14	-10	40.1358	19.5233	4.7744	2.4596	12.0437	31.4826	56.7234
10	-14	-5	41.0789	22.6078	6.37215	2.1469	10.0208	29.8681	56.5525
10	-14	0	41.8436	24.6457	6.57275	1.9368	9.03045	27.3977	57.3792
10	-14	5	41.8753	26.4818	7.59425	1.26465	7.28285	24.7044	56.5554
10	-14	10	41.8738	28.809	8.2008	1.37575	6.674	22.9302	55.9642
10	-14	15	41.7985	31.0358	9.5395	1.34085	5.6625	20.2164	56.3575
10	-14	20	41.3278	33.132	11.9517	2.9631	5.6882	18.7711	55.9758
10	-14	25	40.6355	35.1285	12.3607	1.7406	4.04295	16.1654	55.6957
10	-14	30	39.4254	37.0318	14.6687	2.9612	4.08285	14.2974	56.0924
10	-14	35	38.3203	37.9098	16.0318	3.77435	2.8891	12.4098	55.5067
10	-14	40	36.8799	40.0443	16.8958	2.07935	1.85145	9.58815	54.7148
10	-14	45	35.2867	41.2914	19.6892	3.6918	1.79275	8.7811	54.8548
10	-14	50	34.2119	42.0579	22.6744	3.66655	1.2576	7.18205	54.9567
10	-14	55	31.6541	41.224	24.4788	3.80995	-0.3779	5.87	54.6889
10	-14	60	29.5128	42.9248	26.2075	4.33955	-0.49845	4.3549	54.614
10	-14	65	27.6008	43.4926	28.6025	4.736	-0.6878	2.7363	54.343
10	-14	70	24.7399	42.5643	30.7842	5.3075	-0.44165	2.38925	54.0252
10	-14	75	22.694	43.4616	32.8093	5.5673	-0.69185	0.94315	53.7483
10	-14	80	19.6967	42.7285	34.1546	6.919	-0.72505	0.83225	53.4312
10	-14	85	17.7897	42.6399	37.1934	7.76825	0.07845	-0.17555	53.5119
10	-14	90	15.6904	41.8433	38.7758	9.95965	0.5563	-0.2941	53.1568
10	-16	-90	12.9357	1.2417	1.8119	17.3934	41.3531	36.4609	55.2659
10	-16	-85	14.0886	1.7662	2.16235	15.3712	39.9044	38.6859	56.166
10	-16	-80	16.1241	1.66995	1.6924	13.74	37.8379	39.1602	55.0462
10	-16	-75	18.1875	2.8046	1.593	11.7278	36.5564	40.6971	55.2525
10	-16	-70	19.6543	2.93325	1.8268	11.3155	35.76	41.1797	55.6739
10	-16	-65	20.2366	3.39255	1.6448	10.4348	35.3044	41.1215	55.741
10	-16	-60	22.858	3.5644	1.589	8.9495	32.2242	41.8409	54.9967
10	-16	-55	25.4234	4.00985	1.52105	8.25635	30.1515	42.1799	55.1448
10	-16	-50	28.5216	5.15555	1.2766	6.675	26.909	41.7102	54.8851
10	-16	-45	30.4435	6.40185	1.589	5.84925	25.0573	41.2674	55.7081
10	-16	-40	32.548	7.29235	2.1561	5.4741	22.9621	40.8023	55.4557
10	-16	-35	35.8089	9.6747	1.86745	4.5211	19.6343	40.1401	55.1478
10	-16	-30	36.5108	10.7606	2.1088	4.2916	17.7265	39.1103	54.8899
10	-16	-25	38.9191	12.7255	2.3411	4.00705	15.959	38.0169	54.6058
10	-16	-20	40.6353	14.7501	2.4634	2.4649	13.7455	36.5583	55.1032
10	-16	-15	41.6014	16.9687	2.6975	2.36565	12.1481	34.6857	55.0127
10	-16	-10	42.7715	18.8844	3.7118	1.2767	10.3587	32.6373	54.7727
10	-16	-5	43.4812	22.0864	4.1673	0.44965	8.7691	30.161	54.6138
10	-16	0	44.0817	24.4772	4.6021	-0.8535	6.54465	27.753	55.0073
10	-16	5	44.1237	27.1502	5.73815	-0.08485	5.59565	25.1343	54.3219
10	-16	10	44.2341	29.8058	6.39645	-1.09735	4.52695	21.7199	54.1187
10	-16	15	44.1785	32.1576	7.35605	-0.42445	3.53705	20.081	54.0041
10	-16	20	43.2455	34.2691	8.6888	-0.13575	2.8593	17.2975	54.095
10	-16	25	42.6121	36.4821	10.1483	-0.09105	1.37265	14.3857	54.4532
10	-16	30	41.5286	38.801	11.6852	0.55925	0.92395	11.9175	54.1388
10	-16	35	39.6912	40.4785	13.7439	-0.0756	-0.08795	9.12385	54.1735
10	-16	40	37.9211	41.4186	15.7852	-0.1954	-1.56925	7.10565	52.2726
10	-16	45	36.5067	42.9845	18.6502	0.03305	-1.6109	5.5579	52.9157
10	-16	50	33.8704	43.8509	20.3601	-0.07835	-2.2078	3.42445	52.281
10	-16	55	31.9385	44.7452	22.4307	-0.0754	-3.3833	1.6916	52.4635
10	-16	60	29.241	45.2101	25.7177	0.2577	-3.6931	0.36395	51.9301
10	-16	65	25.9804	45.8693	27.7614	0.93695	-4.15	-0.7504	50.98
10	-16	70	23.92	45.2488	31.0143	1.6611	-3.6831	-1.5682	50.9387
10	-16	75	20.8481	45.7301	33.3835	2.5335	-4.122	-2.4199	51.3623
10	-16	80	18.2534	45.0691	35.4637	3.2531	-3.6488	-2.49265	51.1214
10	-16	85	15.3953	44.8821	37.7255	5.43965	-3.5492	-3.5002	50.6897
10	-16	90	12.7988	43.2286	40.3946	6.61085	-2.6545	-3.4317	50.7553
10	-18	-90	9.0906	-2.0477	-1.5389	14.2195	43.1351	38.6148	53.526
10	-18	-85	11.0345	-1.89095	-1.2859	11.7983	40.9886	39.9981	52.9817
10	-18	-80	13.6439	-1.30695	-1.85665	10.4469	39.0596	41.9609	53.7729
10	-18	-75	16.3641	-1.3522	-1.6275	8.73275	36.6583	43.4112	53.441
10	-18	-70	17.4585	-1.35115	-2.4557	7.86645	35.6797	42.8245	53.4216
10	-18	-65	18.4588	-0.88105	-2.2445	6.99245	35.0517	43.6213	53.8533
10	-18	-60	21.3458	-0.08185	-1.92015	5.27615	31.6841	43.8605	53.8392
10	-18	-55	24.9588	0.5256	-2.0828	4.08405	29.0314	43.5881	53.2891
10	-18	-50	28.3818	1.7577	-2.2314	3.0225	26.0685	43.7606	53.6538
10	-18	-45	31.0808	2.53295	-1.52635	2.05485	23.2518	43.4674	53.0654
10	-18	-40	32.7418	4.20835	-1.37335	1.08475	21.3927	43.6112	53.9455
10	-18	-35	35.9789	6.5055	-0.9413	1.5656	18.071	42.057	52.6583
10	-18	-30	37.6784	7.83045	-1.1343	0.8499	15.5672	41.4902	53.3798
10	-18	-25	40.4935	10.0314	-0.47585	0.01615	12.627	39.3336	53.35
10	-18	-20	42.3701	12.4223	-0.2932	-0.6648	10.6146	37.527	53.3554
10	-18	-15	41.9876	15.1089	-0.6362	-1.5824	8.3124	35.3317	53.3921
10	-18	-10	44.5526	17.4172	-0.3422	-2.82335	7.03505	32.7467	53.3355
10	-18	-5	45.2435	20.3005	0.28645	-2.93085	4.9956	29.9531	53.2539
10	-18	0	46.0461	23.4031	0.7784	-3.15155	2.8576	26.7956	52.6811
10	-18	5	46.2602	26.562	1.6636	-3.8515	1.86195	23.4762	52.8507
10	-18	10	45.9166	29.0623	2.69215	-4.14075	0.07535	20.7608	51.9398
10	-18	15	45.9695	32.1514	3.64655	-3.7178	-0.90945	17.7938	51.6734
10	-18	20	45.2782	34.5311	4.8888	-3.54495	-0.8319	14.6867	52.2126
10	-18	25	43.9616	37.4457	6.9726	-3.0217	-2.37185	11.3953	51.721
10	-18	30	42.5674	40.4813	8.01505	-3.1064	-3.0098	7.6135	51.5739
10	-18	35	41.2513	42.371	10.9174	-3.0375	-3.5676	6.13715	50.9733
10	-18	40	39.6677	43.551	12.9566	-3.24195	-2.8149	3.90935	50.4478
10	-18	45	36.9335	45.1135	15.8955	-4.0376	-5.4614	1.26405	50.264
10	-18	50	34.7537	46.5099	18.6645	-4.5079	-6.25885	-0.9329	49.7174
10	-18	55	31.365	46.1198	21.5656	-4.08205	-6.9723	-2.23835	49.309
10	-18	60	28.5741	47.1608	24.1959	-3.8531	-7.54915	-3.5958	48.6619
10	-18	65	25.8364	46.9249	26.8097	-3.2892	-7.00745	-4.81855	48.6317
10	-18	70	21.5619	47.3501	29.5951	-2.58885	-7.8057	-6.0329	48.3796
10	-18	75	18.8691	47.569	33.3147	-1.89575	-7.1095	-6.29315	47.7527
10	-18	80	15.421	46.5153	35.5378	-0.31175	-7.3951	-6.8355	47.7385
10	-18	85	12.5966	46.3627	38.0835	0.619	-6.4128	-6.94905	47.5219
10	-18	90	9.517	45.0606	40.5049	2.72535	-6.4993	-7.5864	47.2452
10	-2	-90	18.8895	18.6496	22.1982	24.9251	26.1123	20.8128	60.3195
10	-2	-85	19.5128	18.6831	22.1125	24.9312	25.9509	22.2459	60.8497
10	-2	-80	19.6094	18.7231	22.1179	24.764	26.2518	21.9977	60.3449
10	-2	-75	19.9535	18.5673	21.7101	24.3383	26.6029	22.0604	60.4363
10	-2	-70	20.2564	18.8505	21.5621	23.7302	25.8209	22.3029	60.4001
10	-2	-65	20.0317	18.0422	21.1163	23.6329	25.9441	22.9555	60.56
10	-2	-60	20.6718	18.8563	21.0083	23.65	25.8285	22.9536	60.6227
10	-2	-55	21.2389	18.9475	20.9157	23.3417	25.7898	23.2967	59.819
10	-2	-50	21.6484	19.0556	20.6104	22.5878	25.2386	23.623	61.237
10	-2	-45	22.4577	19.3822	20.7541	22.1586	25.6161	23.9437	61.1705
10	-2	-40	22.2766	19.2468	20.6806	21.9334	25.0952	23.9047	60.2732
10	-2	-35	22.831	19.582	20.2516	21.3121	24.9079	23.6453	60.5485
10	-2	-30	23.8217	19.8084	20.6212	21.2165	24.1202	23.7298	60.7829
10	-2	-25	23.7067	20.15	20.0835	20.7853	24.0428	23.6293	60.7902
10	-2	-20	24.5289	20.0877	20.9043	20.8206	23.2096	24.2024	60.8697
10	-2	-15	24.1545	20.9169	20.2298	20.0904	23.2681	23.8766	60.4555
10	-2	-10	24.5553	21.6172	20.519	19.4272	23.0652	22.5785	60.5707
10	-2	-5	25.3368	22.0748	20.7706	19.6364	22.7467	23.8569	60.6982
10	-2	0	25.1582	22.1072	20.9233	19.2909	22.6054	23.3698	60.4168
10	-2	5	25.2298	22.8081	21.1256	19.0437	21.7819	23.3777	60.6204
10	-2	10	26.1094	23.2174	21.0756	18.6519	21.6568	23.1673	60.1857
10	-2	15	26.1833	23.8343	21.3026	18.7858	21.1398	22.356	60.7791
10	-2	20	25.8282	24.151	21.7078	18.5465	20.808	22.4629	60.9444
10	-2	25	26.1635	24.8892	21.819	18.0023	19.5535	22.0454	60.9894
10	-2	30	26.2799	24.9446	22.1561	18.293	20.2707	21.6684	60.6397
10	-2	35	26.3687	25.5437	22.065	18.581	19.9912	21.3536	60.5204
10	-2	40	26.6106	25.2863	22.1765	20.6315	18.8705	20.1104	60.0965
10	-2	45	25.9103	26.603	22.9435	18.4266	18.3071	20.515	60.703
10	-2	50	26.3728	26.8542	23.3481	18.5985	18.8714	20.2459	60.5057
10	-2	55	26.053	27.2208	24.5733	18.5205	17.9982	19.8112	60.6619
10	-2	60	25.9884	27.1748	24.317	18.3217	17.9906	19.3413	59.7345
10	-2	65	25.5065	27.8025	24.5511	18.0176	17.0244	18.597	60.5868
10	-2	70	25.5586	27.5694	25.2979	18.3169	17.1371	18.303	60.9004
10	-2	75	25.3023	27.4919	25.4097	18.3982	16.859	17.7295	61.5861
10	-2	80	25.0176	28.0646	26.1062	19.3487	16.334	17.8602	60.5975
10	-2	85	24.3571	28.5363	26.5249	19.3456	16.9359	16.8939	61.0035
10	-2	90	24.099	28.4356	27.1274	19.9261	16.4908	16.6181	60.3612
10	-20	-90	5.60225	-5.0767	-5.20745	10.5331	43.6113	39.6162	50.8624
10	-20	-85	8.7693	-4.7084	-5.09425	8.6445	41.94	41.9933	50.7045
10	-20	-80	11.59	-4.66685	-5.1891	6.3342	39.4985	43.7278	51.4925
10	-20	-75	14.093	-4.2729	-4.71385	4.31735	37.3017	44.6847	51.053
10	-20	-70	15.5	-4.5651	-4.806	3.43075	35.5263	45.1679	51.2381
10	-20	-65	16.7496	-4.5615	-5.3874	2.74355	34.8541	46.0759	50.8492
10	-20	-60	20.4524	-4.0366	-4.99945	0.64225	31.9044	46.3726	50.9082
10	-20	-55	25.9013	-3.33295	-5.62895	-0.14575	26.6235	46.4431	51.2291
10	-20	-50	28.2705	-1.81205	-5.8087	-1.58305	24.3986	46.3317	51.0703
10	-20	-45	30.5861	-0.7768	-4.4803	-1.77545	21.454	45.527	50.8295
10	-20	-40	33.1788	0.3796	-5.5375	-1.90445	19.4124	45.001	50.829
10	-20	-35	37.123	1.9939	-4.365	-2.56395	14.4994	44.218	51.3531
10	-20	-30	38.9854	3.86105	-4.6143	-2.9946	12.9627	42.4502	51.3115
10	-20	-25	41.7629	7.0785	-4.135	-3.73135	10.2956	40.7779	50.8588
10	-20	-20	43.3505	9.86775	-4.9789	-3.72575	6.749	38.2702	50.8745
10	-20	-15	45.1252	12.3053	-4.2425	-4.8005	4.16375	35.5451	50.6356
10	-20	-10	46.4025	14.9016	-4.58565	-5.5074	2.9278	33.3981	50.6841
10	-20	-5	46.6332	18.668	-3.71615	-6.72215	0.83625	30.2116	50.115
10	-20	0	47.7709	22.3259	-3.0921	-6.84795	-0.43505	26.8195	50.404
10	-20	5	48.0852	26.2474	-2.51495	-7.32085	-2.25245	22.4668	49.3098
10	-20	10	48.4449	28.772	-1.4844	-7.3815	-3.205	19.8498	49.8321
10	-20	15	48.1305	31.5952	-0.91045	-6.9589	-3.8904	16.2999	48.8603
10	-20	20	46.4761	35.2781	-1.55385	-6.62895	-4.791	12.3848	49.5902
10	-20	25	45.6595	38.0841	2.91175	-5.7631	-5.52005	9.26485	48.6347
10	-20	30	44.0036	41.3437	4.9624	-6.7889	-6.47035	5.05245	48.2664
10	-20	35	42.2722	43.3737	7.6164	-6.47265	-7.29625	2.234	48.0966
10	-20	40	40.3749	44.857	9.61085	-7.4991	-7.85375	-0.7198	47.8672
10	-20	45	37.0296	46.9974	13.0482	-8.1117	-8.60235	-3.0938	47.2015
10	-20	50	34.426	47.6982	16.1412	-8.20395	-9.25925	-5.0647	46.6548
10	-20	55	31.2054	48.8756	19.3414	-8.0805	-10.032	-6.6668	46.1337
10	-20	60	27.4547	48.4781	22.6159	-8.41155	-10.5846	-7.42245	45.3981
10	-20	65	24.2031	49.6018	25.4001	-8.15095	-7.1948	-8.8653	45.8293
10	-20	70	20.2926	49.3008	29.4073	-7.84465	-10.8679	-9.8424	45.5421
10	-20	75	16.4513	49.0164	32.3188	-5.6802	-11.166	-10.7751	44.9927
10	-20	80	13.1594	48.9986	35.4021	-5.03515	-9.87485	-11.9171	44.0185
10	-20	85	9.36285	47.8965	38.6609	-3.19655	-10.1514	-11.3341	44.3058
10	-20	90	6.0892	46.3097	41.0237	-1.31885	-9.9653	-11.7434	42.8163
10	-25	-90	-4.49395	-14.1523	-14.2272	0.7433	46.0583	43.5104	43.4279
10	-25	-85	-0.72615	-14.1387	-13.8704	-2.19445	43.8368	45.8257	43.212
10	-25	-80	3.2568	-14.5344	-13.2393	-4.69135	40.5324	47.957	43.8113
10	-25	-75	6.8219	-14.9196	-13.4321	-7.395	36.8025	49.0294	43.4573
10	-25	-70	9.58645	-15.1489	-13.7769	-8.17055	34.7452	49.8212	43.1407
10	-25	-65	10.8232	-15.1704	-13.5981	-9.2772	33.9762	50.1666	43.3341
10	-25	-60	15.7706	-14.9285	-14.0398	-11.2053	29.2975	49.8109	43.581
10	-25	-55	22.116	-13.9483	-14.2084	-11.9733	23.1708	50.7795	43.1698
10	-25	-50	26.2373	-13.869	-14.094	-12.2253	19.239	49.6615	43.4397
10	-25	-45	30.6976	-11.7342	-14.1004	-12.6658	15.5501	50.5198	44.1116
10	-25	-40	33.5008	-10.4122	-13.4858	-12.9959	12.8613	49.8033	43.2946
10	-25	-35	37.4	-8.2277	-13.0229	-12.2044	8.5791	47.6228	43.2461
10	-25	-30	41.4159	-5.41575	-13.3151	-11.7877	3.7346	46.6003	43.2338
10	-25	-25	44.1195	-2.23235	-13.5882	-11.6532	0.00245	43.8504	43.0669
10	-25	-20	46.9756	1.8477	-14.1183	-12.3118	-2.75505	41.0425	43.932
10	-25	-15	49.3411	5.7036	-14.0922	-13.4634	-5.92865	36.4929	43.6227
10	-25	-10	50.4635	9.4659	-14.5622	-14.2393	-8.1955	33.4036	43.2807
10	-25	-5	51.7056	13.3851	-14.4308	-15.2769	-9.81295	28.9738	42.8819
10	-25	0	51.5716	17.8441	-14.3631	-16.1874	-12.0002	24.1609	43.0744
10	-25	5	51.7526	22.6227	-13.4497	-16.5417	-13.694	19.6842	43.3137
10	-25	10	52.0127	27.039	-12.7314	-16.185	-13.944	14.7127	41.971
10	-25	15	52.3051	31.7011	-11.2834	-15.5902	-14.7866	10.4207	41.8147
10	-25	20	51.1809	35.7428	-9.36825	-15.1642	-15.115	5.6494	41.0452
10	-25	25	49.0565	38.8353	-6.7972	-16.128	-15.5115	0.34845	40.8503
10	-25	30	46.9517	42.5553	-4.2755	-15.9466	-16.198	-3.8275	39.5638
10	-25	35	44.8935	45.9924	-1.23285	-17.1843	-16.9354	-8.2885	39.868
10	-25	40	41.3627	48.6059	1.9006	-18.4287	-17.4069	-11.7371	38.6808
10	-25	45	38.034	50.4231	5.41135	-19.1197	-18.1401	-15.123	38.4896
10	-25	50	33.6885	51.9305	9.97915	-20.778	-19.348	-17.5288	37.6713
10	-25	55	28.7016	52.4124	13.5277	-20.0911	-19.8328	-19.8331	36.4983
10	-25	60	24.3157	52.8751	17.5647	-21.2873	-20.9208	-20.7103	36.5782
10	-25	65	20.0677	52.964	22.1114	-20.7017	-21.1069	-21.9587	35.9362
10	-25	70	14.4001	53.3875	26.7924	-20.3707	-21.8015	-22.3038	35.3661
10	-25	75	9.0447	52.4858	30.8193	-19.1094	-20.8404	-22.7295	34.8486
10	-25	80	3.8727	52.1219	35.6746	-17.1354	-19.9279	-22.391	33.9969
10	-25	85	-0.2932	51.4913	39.3856	-14.8714	-19.7776	-22.4833	33.7251
10	-25	90	-4.9993	48.8207	42.4094	-12.4979	-19.6156	-21.62	32.9322
10	-30	-90	-15.7782	-24.669	-25.3838	-12.217	47.7468	46.0645	33.1934
10	-30	-85	-13.9397	-24.87	-23.8736	-13.4672	45.5444	47.4091	33.4832
10	-30	-80	-6.99605	-26.2235	-23.5769	-18.5921	40.0898	50.44	33.8436
10	-30	-75	-6.88635	-26.6167	-23.3749	-19.0452	39.8173	50.7607	33.7672
10	-30	-70	1.97155	-27.4062	-23.7439	-22.8089	32.0543	53.1365	33.8675
10	-30	-65	2.33305	-28.0671	-23.1045	-22.8625	31.061	53.4789	33.7574
10	-30	-60	12.5478	-27.4602	-23.6631	-25.5365	20.9319	54.4083	33.7537
10	-30	-55	17.3908	-27.5265	-23.8049	-25.1053	17.4836	53.6219	34.221
10	-30	-50	23.1696	-26.7485	-24.6282	-25.5392	12.1404	53.532	34.248
10	-30	-45	28.0761	-25.1766	-23.616	-25.3035	7.24605	53.7664	34.062
10	-30	-40	31.8648	-23.91	-23.1492	-25.1265	3.4074	52.2814	33.8709
10	-30	-35	36.2388	-20.8007	-22.5881	-24.4607	-1.5871	50.8614	33.9404
10	-30	-30	42.3929	-17.2988	-22.9208	-23.7669	-7.30915	48.4881	34.3259
10	-30	-25	46.2932	-13.7239	-23.7068	-23.3835	-11.7324	45.8642	34.1583
10	-30	-20	49.099	-8.323	-24.7828	-23.2875	-14.7812	40.2137	34.3186
10	-30	-15	52.3461	-3.4032	-25.3273	-23.646	-18.6483	36.7805	34.5296
10	-30	-10	53.6576	1.34375	-26.1913	-24.4922	-20.9392	31.9625	33.8835
10	-30	-5	54.5074	5.99715	-26.609	-24.6659	-23.2529	27.016	34.5736
10	-30	0	55.3811	12.2947	-26.1126	-25.1147	-24.8512	20.884	33.9123
10	-30	5	55.6311	18.4341	-26.451	-26.4887	-25.7433	14.1556	33.5501
10	-30	10	55.1987	23.3892	-25.0733	-25.8321	-26.2761	8.43875	33.0483
10	-30	15	54.6728	29.4424	-23.9074	-25.1856	-27.6808	1.8549	32.2696
10	-30	20	53.6755	34.6186	-21.4036	-25.6833	-26.9643	-4.1364	31.5685
10	-30	25	52.3885	39.5907	-19.4219	-26.9517	-28.3929	-10.0584	31.2123
10	-30	30	49.765	44.0095	-16.4809	-28.8532	-28.6719	-15.1068	30.3797
10	-30	35	45.7767	47.8075	-12.6015	-29.0539	-28.1601	-21.4411	29.2358
10	-30	40	42.1341	50.6071	-8.30335	-30.5549	-27.7753	-25.0784	28.9121
10	-30	45	37.3497	52.7863	-3.5789	-31.9643	-29.2096	-28.5096	27.2663
10	-30	50	31.5324	54.1048	1.0016	-33.2239	-30.066	-31.2353	26.8835
10	-30	55	25.8514	54.3345	6.1043	-33.8588	-30.2952	-33.4151	25.2391
10	-30	60	19.0548	55.9068	11.5906	-34.3349	-30.376	-34.5588	24.7819
10	-30	65	13.1248	55.9115	17.0931	-34.4419	-31.1423	-35.63	24.5842
10	-30	70	6.1667	54.9638	23.2253	-33.8732	-30.5543	-35.4896	23.8009
10	-30	75	-0.06945	54.8588	28.3988	-32.3146	-31.3921	-36.1606	22.8119
10	-30	80	-6.74525	54.3173	33.3556	-30.5071	-32.2133	-35.2246	22.0191
10	-30	85	-12.6438	53.1591	38.4194	-28.4763	-31.8815	-35.5384	21.5571
10	-30	90	-18.2168	50.9885	42.8717	-25.0602	-32.6137	-34.9697	21.1833
10	-35	-90	-29.703	-37.3124	-37.7647	-25.4443	47.6737	46.3432	22.0252
10	-35	-85	-24.4709	-38.7899	-36.2434	-30.3531	42.4481	49.9763	22.4135
10	-35	-80	-18.9164	-39.7061	-35.3338	-33.1643	38.385	53.1084	22.0093
10	-35	-75	-12.4175	-39.8051	-34.3966	-35.8539	32.5361	54.605	22.292
10	-35	-70	-10.0313	-40.7196	-33.885	-36.6596	29.6094	55.1893	22.3986
10	-35	-65	-7.296	-40.7345	-33.2044	-37.5138	26.5546	55.4783	23.0351
10	-35	-60	1.87015	-41.6236	-33.9406	-38.9198	18.7246	56.7585	22.7381
10	-35	-55	9.41345	-40.8854	-33.6538	-39.0087	12.1167	56.7011	22.6608
10	-35	-50	16.9169	-40.6632	-33.3714	-34.9497	4.4588	56.0148	22.2842
10	-35	-45	23.9695	-39.3408	-33.8355	-38.5513	-2.29675	55.5788	23.1788
10	-35	-40	28.6612	-37.6579	-32.9643	-37.8696	-6.17835	54.4359	22.7176
10	-35	-35	35.1726	-34.7894	-33.0751	-37.3519	-12.6553	52.4695	21.9082
10	-35	-30	41.2685	-30.7248	-34.3469	-36.3667	-18.8067	50.648	22.9769
10	-35	-25	46.2052	-26.9155	-35.7841	-35.7304	-24.0011	46.1122	23.4099
10	-35	-20	50.5406	-20.8835	-36.6803	-34.8285	-28.0996	41.5305	23.5146
10	-35	-15	53.5956	-15.3766	-37.0726	-34.3184	-31.4952	35.5636	23.7079
10	-35	-10	54.6565	-9.47165	-38.6901	-33.6761	-34.6408	30.2165	23.8668
10	-35	-5	56.6611	-2.45285	-39.1298	-33.3695	-36.807	22.0539	23.1099
10	-35	0	56.8084	4.617	-40.1925	-34.3721	-38.2336	16.2246	22.9046
10	-35	5	56.6745	13.1153	-38.5705	-35.0733	-39.7011	6.7928	22.8429
10	-35	10	56.6773	18.8688	-38.0793	-35.0092	-40.0416	0.12865	22.7202
10	-35	15	56.2657	25.8179	-36.8439	-35.7557	-40.0481	-8.0893	21.9274
10	-35	20	55.2679	32.6016	-34.4393	-36.7234	-39.7572	-14.3097	20.4487
10	-35	25	53.4365	37.8561	-31.6743	-38.3715	-39.7505	-21.8138	19.8751
10	-35	30	49.8718	43.4021	-27.9545	-39.7287	-39.3738	-28.3673	18.7357
10	-35	35	45.8306	48.1433	-24.1183	-41.323	-39.0173	-34.0915	17.8652
10	-35	40	40.5072	52.1091	-18.6369	-43.1761	-38.5433	-39.6806	16.2889
10	-35	45	34.8606	53.8857	-14.1118	-44.3096	-38.6029	-42.2869	15.4281
10	-35	50	27.2555	55.3775	-7.9378	-45.2141	-38.2243	-45.3147	14.1403
10	-35	55	20.5175	56.6643	-1.91835	-46.4795	-38.6823	-47.0915	12.9517
10	-35	60	12.1524	56.7578	4.6864	-47.5164	-39.5919	-48.7653	11.8853
10	-35	65	4.49335	56.766	11.3638	-47.8468	-39.3634	-48.3886	10.703
10	-35	70	-3.7454	56.785	17.7005	-47.4842	-40.1837	-49.1765	9.47975
10	-35	75	-13.35	55.6992	25.3361	-45.9155	-41.7964	-46.6873	8.5677
10	-35	80	-19.5194	55.0575	30.8633	-44.4539	-41.4674	-47.394	8.9735
10	-35	85	-26.0339	53.7544	35.7946	-41.6786	-42.4731	-46.5839	8.1142
10	-35	90	-32.9183	50.3635	41.9537	-38.4275	-43.2193	-45.6993	7.20785
10	-4	-90	19.2711	16.1863	19.5919	25.1818	28.1467	23.8307	60.45
10	-4	-85	20.0303	16.2173	18.9416	24.7078	28.4413	24.4642	60.6115
10	-4	-80	19.9915	16.4219	18.992	24.3324	28.3925	24.9866	60.2236
10	-4	-75	21.365	17.3275	19.0096	23.1551	27.4855	25.6417	59.6691
10	-4	-70	21.2608	16.6813	18.5201	22.9243	27.5138	25.2907	59.4564
10	-4	-65	21.5692	17.4371	18.5077	22.7292	27.9383	26.0373	60.0984
10	-4	-60	22.5717	17.5441	18.3461	22.1306	27.1095	26.0858	60.8419
10	-4	-55	23.5588	18.0875	18.0581	21.3759	26.4914	26.0631	60.3329
10	-4	-50	23.6452	18.2426	18.0342	21.3269	26.5822	26.3819	61.1722
10	-4	-45	23.9721	18.0555	18.2755	20.6217	26.4251	26.3383	60.1562
10	-4	-40	24.8299	18.2854	18.1863	20.3009	26.1668	26.4605	60.0487
10	-4	-35	25.1058	18.6937	18.3849	19.2633	25.0235	26.3789	60.305
10	-4	-30	25.9041	19.7504	18.0969	19.2281	24.725	26.3036	60.0189
10	-4	-25	26.5175	20.3231	18.4613	18.3777	23.7659	25.9779	60.5659
10	-4	-20	26.9003	20.8171	18.2675	17.6916	23.0897	25.8342	60.1455
10	-4	-15	26.9836	21.4322	17.836	17.8614	23.0276	26.3264	59.9483
10	-4	-10	27.6094	22.1803	18.5449	16.8165	21.8891	25.3911	59.9989
10	-4	-5	27.7213	22.6331	18.2522	16.3917	21.2933	22.7111	60.2401
10	-4	0	28.179	23.3365	19.0345	16.1327	19.5448	24.0104	60.1439
10	-4	5	28.0021	23.4998	19.6067	16.1452	19.3971	24.4022	60.1687
10	-4	10	28.4119	24.2924	19.7535	15.6923	19.5464	23.4386	59.6401
10	-4	15	29.3791	25.3318	19.7491	15.5727	18.4479	23.3805	60.4087
10	-4	20	29.0342	25.7905	19.8119	15.5143	18.3381	22.5089	60.9323
10	-4	25	28.7246	26.8705	20.3285	14.8214	18.2499	21.7478	59.9489
10	-4	30	28.6348	27.4301	21.3711	15.3216	17.105	21.1308	60.3922
10	-4	35	28.3671	27.7334	22.1718	15.3941	16.2406	20.2181	59.7163
10	-4	40	28.6042	27.7387	22.6138	15.2193	16.6859	20.33	59.8535
10	-4	45	28.2232	29.1267	23.056	15.814	16.2078	19.5182	60.4791
10	-4	50	27.8981	29.6819	24.1912	16.0113	15.5536	18.9125	59.824
10	-4	55	27.4476	29.6244	24.5989	16.0852	14.7587	17.8155	60.0344
10	-4	60	27.1409	29.9885	25.3705	16.9113	15.0526	17.1721	60.0264
10	-4	65	26.7267	30.1707	26.3398	16.3805	13.8938	16.707	59.5472
10	-4	70	25.8832	31.0075	26.6201	17.2602	13.9902	15.8773	60.5395
10	-4	75	25.4727	30.8303	27.0461	17.1873	13.8186	15.4161	59.9183
10	-4	80	24.8469	30.4532	27.9459	17.6684	13.7385	14.7773	60.3576
10	-4	85	24.3949	30.9511	28.6162	19.2306	13.1927	14.6125	60.3589
10	-4	90	23.2275	31.1834	28.9521	18.2525	13.37	13.756	59.8559
10	-40	-90	-41.5712	-47.6948	-47.0555	-40.7034	45.3498	46.5549	8.7095
10	-40	-85	-36.1583	-49.1979	-46.1299	-45.4271	39.6743	50.8811	9.02115
10	-40	-80	-28.8059	-49.7926	-46.0671	-48.1866	33.3232	53.7779	9.77505
10	-40	-75	-22.2234	-51.2672	-43.1851	-52.1783	26.1554	55.3231	9.73855
10	-40	-70	-19.0468	-51.9659	-42.9553	-52.5597	24.1113	56.4444	9.9367
10	-40	-65	-15.3503	-52.2732	-42.3582	-52.6255	17.2237	56.4235	9.8644
10	-40	-60	-5.95045	-53.4325	-41.7328	-53.6486	10.804	57.0945	9.823
10	-40	-55	7.9306	-55.3225	-42.4636	-51.8556	-2.39875	56.8696	10.2752
10	-40	-50	9.8102	-54.9031	-42.321	-51.0246	-4.2531	56.8794	10.6061
10	-40	-45	18.1902	-53.5223	-40.9188	-50.1307	-11.8547	56.3441	10.3743
10	-40	-40	23.9264	-52.3892	-41.9379	-49.5166	-17.1227	55.5408	9.99695
10	-40	-35	31.5721	-49.0426	-42.3899	-48.2632	-24.2328	53.4541	9.4404
10	-40	-30	39.1772	-45.3139	-43.8648	-46.0594	-31.9143	49.5391	9.961
10	-40	-25	44.7131	-40.23	-45.8812	-46.2097	-36.2758	46.054	10.2326
10	-40	-20	49.6423	-34.4027	-46.9582	-44.6549	-41.1129	40.237	10.6336
10	-40	-15	53.3673	-27.2009	-48.1645	-42.9042	-44.2385	33.5879	11.0733
10	-40	-10	55.97	-20.9437	-50.0493	-42.7751	-47.1264	27.0169	10.7751
10	-40	-5	57.371	-12.3001	-51.3479	-43.638	-49.9761	17.5334	10.6602
10	-40	0	57.8327	-4.72925	-52.0204	-42.071	-50.8487	11.0641	10.8918
10	-40	5	57.5941	3.72	-52.5701	-42.6068	-50.4641	1.4911	10.4621
10	-40	10	57.9432	11.0787	-51.8233	-41.9486	-51.0823	-6.3659	10.2848
10	-40	15	57.5975	19.6221	-51.6793	-42.6169	-51.0575	-15.4476	8.66865
10	-40	20	56.0989	27.6458	-49.1643	-44.6141	-50.0055	-23.5475	8.16665
10	-40	25	54.2381	34.151	-46.656	-47.3055	-49.3376	-31.358	6.60775
10	-40	30	50.572	40.2178	-43.4207	-47.3277	-48.7349	-38.5279	5.8596
10	-40	35	45.9993	45.682	-39.1506	-49.8289	-48.0798	-44.8739	4.03715
10	-40	40	39.8413	49.508	-34.8073	-52.6936	-47.6502	-49.9498	2.82915
10	-40	45	33.0119	53.555	-28.6955	-55.3347	-47.6805	-53.4631	1.29315
10	-40	50	25.1615	55.7223	-21.77	-57.5288	-47.4503	-56.4438	-0.62845
10	-40	55	16.5734	56.6968	-14.5104	-59.0256	-46.8033	-59.1842	-1.38355
10	-40	60	8.04665	56.4489	-7.26695	-60.6034	-46.1311	-59.2109	-3.302
10	-40	65	-1.3654	57.0744	0.49065	-61.7133	-46.3315	-59.3954	-4.024
10	-40	70	-10.7688	57.2255	8.62745	-61.591	-44.9383	-58.4016	-4.77115
10	-40	75	-20.244	56.5876	18.0997	-61.6207	-49.3083	-57.131	-6.0921
10	-40	80	-28.7418	55.209	25.0124	-59.9128	-50.7445	-56.3939	-6.8881
10	-40	85	-35.1484	53.8642	30.9164	-57.9496	-53.1703	-55.3659	-7.64355
10	-40	90	-42.6067	51.0493	37.823	-54.936	-52.6064	-54.2478	-8.2662
10	-45	-90	-53.9498	-55.372	-55.2108	-55.0432	41.6546	45.0191	-5.45025
10	-45	-85	-47.9085	-57.5853	-56.5637	-59.966	35.2232	49.7859	-5.10075
10	-45	-80	-40.3381	-57.9396	-54.1259	-63.9864	28.4942	53.4688	-4.6881
10	-45	-75	-32.7016	-59.4098	-49.6032	-66.1732	19.5693	55.3291	-4.1473
10	-45	-70	-26.4786	-59.5452	-47.9552	-66.9965	13.7218	56.4695	-3.9766
10	-45	-65	-25.6441	-60.4425	-48.5791	-67.6595	12.3168	56.863	-4.54285
10	-45	-60	-14.8805	-62.0539	-46.6565	-66.8778	2.19335	56.8355	-4.06185
10	-45	-55	-0.0749	-64.9822	-48.5157	-64.9072	-12.4964	57.1292	-3.5283
10	-45	-50	6.89175	-64.9238	-48.9719	-63.0847	-18.6631	56.5359	-3.6465
10	-45	-45	15.0901	-63.4211	-50.7899	-61.9577	-26.8183	55.7738	-3.7936
10	-45	-40	21.2732	-62.5122	-51.6403	-60.6766	-32.8083	54.4346	-3.9593
10	-45	-35	29.7232	-58.8606	-50.9711	-57.7076	-40.0679	50.9351	-3.5096
10	-45	-30	38.2925	-53.8158	-51.5825	-54.6147	-46.8608	47.3796	-4.3067
10	-45	-25	44.4364	-49.9708	-52.6932	-53.1744	-53.1097	42.1406	-4.03195
10	-45	-20	50.0891	-43.0686	-54.0089	-54.2851	-57.8617	35.8297	-4.99215
10	-45	-15	53.9761	-34.9203	-55.9263	-49.7779	-61.6114	25.6837	-3.072
10	-45	-10	56.2235	-28.0281	-56.6382	-45.7865	-63.0699	19.1124	-2.7701
10	-45	-5	57.3971	-18.7999	-58.7467	-44.7323	-64.1906	9.0012	-2.01805
10	-45	0	57.4922	-10.0606	-59.5554	-45.5825	-63.3736	0.01805	-2.2797
10	-45	5	57.8331	-0.2315	-61.165	-47.8877	-63.1097	-10.848	-2.6589
10	-45	10	57.8263	7.3485	-60.9715	-50.2082	-62.4068	-19.9846	-4.09475
10	-45	15	56.6388	16.6187	-60.9179	-51.8533	-61.0589	-31.4172	-4.4837
10	-45	20	54.8678	24.695	-58.6161	-51.7582	-59.3214	-38.3415	-5.37315
10	-45	25	52.303	31.2338	-56.3379	-53.2846	-57.9798	-47.365	-7.5251
10	-45	30	47.5698	38.6773	-52.404	-54.3145	-55.9016	-54.8541	-9.15495
10	-45	35	41.4974	45.8124	-47.3635	-55.6059	-55.3914	-61.1962	-10.6362
10	-45	40	31.6901	50.3029	-39.494	-56.8811	-54.5999	-66.8279	-12.933
10	-45	45	25.8099	52.7448	-35.141	-58.9894	-51.6076	-70.0078	-13.7639
10	-45	50	15.9803	55.2938	-27.2139	-58.9455	-48.5699	-72.4535	-14.8217
10	-45	55	5.59565	56.05	-19.0329	-60.0937	-47.3807	-72.6629	-16.6896
10	-45	60	-4.69655	56.8664	-11.6878	-63.895	-48.4098	-71.7293	-16.9428
10	-45	65	-13.9309	56.4741	-3.91935	-68.0052	-50.4504	-70.0959	-18.5619
10	-45	70	-24.5947	56.9657	5.5934	-69.9657	-54.6341	-68.2446	-20.3323
10	-45	75	-34.4068	55.6782	13.5583	-70.9802	-56.0521	-66.4718	-21.3911
10	-45	80	-43.6528	53.6118	21.954	-69.8101	-57.5166	-64.9149	-23.54
10	-45	85	-52.7664	49.5934	29.8635	-65.8226	-57.9012	-63.6679	-23.9184
10	-45	90	-59.2993	46.0294	36.3138	-62.9451	-59.4133	-63.4192	-25.2468
10	-50	-90	-71.2982	-64.2125	-61.2783	-63.3095	40.114	40.365	-20.2081
10	-50	-85	-64.8992	-66.5585	-60.6172	-68.0355	32.9006	45.9103	-20.0907
10	-50	-80	-57.444	-67.4063	-60.0618	-72.289	24.7431	48.9117	-19.8518
10	-50	-75	-48.993	-69.4564	-59.8394	-75.1707	15.7769	53.0271	-19.333
10	-50	-70	-43.9083	-69.7197	-57.7042	-75.6962	11.3561	53.4206	-19.7856
10	-50	-65	-39.7316	-70.737	-56.8303	-76.0898	7.39125	55.3683	-19.136
10	-50	-60	-29.4998	-72.8585	-55.0046	-72.8144	-1.88155	56.1831	-18.2246
10	-50	-55	-13.2655	-76.4167	-54.0788	-62.4586	-17.4219	55.8217	-18.641
10	-50	-50	-5.16595	-77.2195	-53.8268	-60.685	-24.2719	55.8415	-19.1528
10	-50	-45	4.07535	-78.4543	-51.7046	-61.0066	-33.0438	54.2585	-18.8892
10	-50	-40	12.0657	-77.864	-50.4819	-63.6471	-40.0913	54.1748	-20.1727
10	-50	-35	21.9049	-75.0991	-55.4982	-62.0038	-48.5603	50.6283	-19.4009
10	-50	-30	31.5037	-71.3264	-60.6833	-60.9798	-56.1687	46.1426	-20.6355
10	-50	-25	38.2422	-66.2542	-61.7908	-59.6395	-62.0769	40.428	-18.8432
10	-50	-20	45.2552	-59.1308	-61.9609	-58.6795	-66.1948	33.3154	-18.5531
10	-50	-15	50.0607	-52.2073	-65.0344	-57.9802	-71.0056	25.3332	-17.5862
10	-50	-10	53.2513	-44.0711	-66.772	-56.3128	-71.6239	16.102	-17.112
10	-50	-5	55.87	-34.0751	-68.627	-53.5339	-71.2987	5.83375	-16.7718
10	-50	0	56.3073	-25.094	-70.6353	-52.4233	-69.1997	-3.3546	-17.7568
10	-50	5	56.3274	-14.1049	-73.4014	-51.1393	-62.9015	-14.5381	-16.5544
10	-50	10	56.5303	-5.64525	-74.4591	-53.7296	-60.913	-23.2945	-17.2483
10	-50	15	55.8565	4.71135	-74.6877	-51.7165	-61.6407	-33.7112	-18.8698
10	-50	20	54.087	14.7312	-73.914	-53.7698	-61.6818	-43.1439	-20.0429
10	-50	25	50.9166	23.4143	-73.0622	-62.3916	-60.7458	-51.9156	-21.9689
10	-50	30	46.5656	31.4876	-70.0679	-65.7439	-61.4085	-60.2405	-23.9619
10	-50	35	40.2443	39.0645	-64.1642	-68.4625	-61.1681	-67.7679	-25.7492
10	-50	40	31.1786	45.5819	-58.1855	-71.1646	-61.7112	-74.7833	-27.8496
10	-50	45	20.3714	50.5434	-45.3866	-65.5129	-56.005	-83.0027	-29.791
10	-50	50	9.0606	52.3567	-37.4397	-64.9603	-51.7909	-82.5533	-30.655
10	-50	55	-2.2496	53.7734	-28.4094	-65.0373	-55.5739	-82.2432	-31.9332
10	-50	60	-13.0845	55.1495	-19.4595	-65.4343	-58.7156	-80.0973	-33.5827
10	-50	65	-24.0068	55.2139	-10.7037	-67.1218	-60.5129	-77.4932	-35.0133
10	-50	70	-35.1088	54.3578	-3.17715	-72.7014	-62.1599	-75.544	-37.3372
10	-50	75	-46.0613	52.1521	6.00175	-80.0864	-63.0517	-73.5588	-38.3516
10	-50	80	-55.0915	50.3137	14.9073	-79.993	-64.8877	-72.5065	-39.2989
10	-50	85	-65.487	46.38	24.8838	-77.1621	-66.2873	-73.5451	-40.5078
10	-50	90	-71.8791	42.6165	31.0053	-73.74	-66.0751	-72.916	-41.2195
10	-55	-90	-77.9094	-70.6215	-74.8704	-81.6738	31.5721	38.8301	-36.8924
10	-55	-85	-70.8614	-71.1326	-72.0323	-86.7221	23.3681	44.5199	-36.3505
10	-55	-80	-71.2806	-71.1124	-72.0893	-86.3081	22.9144	43.9219	-36.6412
10	-55	-75	-53.7006	-72.0515	-56.2769	-88.417	3.5603	51.3341	-35.4387
10	-55	-70	-53.9045	-71.9654	-55.5936	-88.6786	3.5954	51.1442	-35.5667
10	-55	-65	-53.9147	-79.4522	-64.3638	-82.8465	-4.15425	53.3308	-36.3665
10	-55	-60	-40.2345	-81.1737	-64.0164	-72.0912	-11.718	53.7888	-35.7829
10	-55	-55	-25.1562	-82.5011	-60.749	-70.2278	-25.3475	54.3508	-35.7589
10	-55	-50	-18.1948	-83.6611	-60.8552	-69.8101	-32.0474	53.9759	-35.1596
10	-55	-45	-3.92695	-86.5435	-61.7876	-68.9303	-44.191	52.2278	-35.8755
10	-55	-40	12.2427	-86.3005	-61.416	-69.3267	-57.7503	48.5855	-35.8112
10	-55	-35	15.2328	-86.233	-62.5795	-68.0632	-59.3798	47.3219	-34.9164
10	-55	-30	27.0587	-83.4688	-67.4853	-66.8058	-68.6474	42.0485	-35.5906
10	-55	-25	34.6135	-79.1997	-70.1818	-66.469	-74.5704	36.0499	-35.108
10	-55	-20	42.0073	-71.0115	-71.2841	-65.2565	-79.0675	27.866	-33.7274
10	-55	-15	47.0157	-64.1166	-71.5954	-64.5383	-81.3411	19.2458	-33.3021
10	-55	-10	50.9607	-52.4945	-74.2071	-62.2164	-81.0984	6.86215	-32.6465
10	-55	-5	52.973	-45.3163	-75.2242	-60.4963	-76.8277	-2.46985	-32.8734
10	-55	0	54.2088	-35.3066	-77.4827	-59.909	-71.11	-11.6875	-32.5714
10	-55	5	54.273	-23.8412	-79.8231	-55.7955	-70.2364	-23.4406	-32.4246
10	-55	10	54.078	-11.4795	-79.7348	-56.7073	-72.2286	-36.7709	-33.7679
10	-55	15	52.665	1.11205	-80.7237	-63.9085	-75.2395	-51.3141	-35.0327
10	-55	20	50.7045	11.1834	-82.3045	-65.7253	-75.3149	-61.8053	-36.0468
10	-55	25	45.9721	20.3856	-79.6231	-67.2261	-73.8204	-70.2318	-37.3663
10	-55	30	41.0882	29.3557	-76.4967	-69.1042	-68.9292	-79.2575	-39.5144
10	-55	35	32.6528	36.3578	-70.0293	-69.796	-71.8594	-85.0292	-41.5938
10	-55	40	23.6383	42.0497	-63.8118	-70.5687	-67.0549	-89.2199	-43.1968
10	-55	45	13.652	45.6251	-56.1073	-72.0506	-62.8143	-92.0912	-44.9066
10	-55	50	1.5955	48.8411	-46.973	-72.3701	-58.8854	-91.2974	-46.8531
10	-55	55	-10.2134	51.09	-38.6583	-73.7832	-60.9388	-88.4518	-48.8497
10	-55	60	-22.1163	51.6869	-30.3069	-75.7434	-59.2161	-85.1786	-51.3073
10	-55	65	-33.6682	51.9816	-21.0058	-77.9908	-60.9258	-83.6921	-52.3755
10	-55	70	-46.0187	50.6482	-10.7716	-78.9529	-61.856	-83.3593	-55.0533
10	-55	75	-56.8009	49.1461	-2.02935	-85.6942	-66.7952	-82.0463	-56.6788
10	-55	80	-66.7357	46.246	8.88725	-90.3491	-72.7316	-81.5485	-56.8152
10	-55	85	-76.4031	42.7793	16.5551	-90.0512	-74.8523	-82.5691	-59.5344
10	-55	90	-84.1198	37.3691	24.6005	-86.8187	-75.7992	-82.7884	-59.0485
10	-6	-90	19.0672	13.857	16.5371	24.7129	31.031	26.55	59.8981
10	-6	-85	19.6639	13.7865	16.3827	23.5619	30.9539	27.0368	60.5641
10	-6	-80	20.3513	13.8767	15.8141	23.5301	30.348	27.6278	59.9092
10	-6	-75	21.6162	14.212	15.8096	22.367	29.6405	27.9156	60.8452
10	-6	-70	22.2672	14.9655	15.9556	21.969	30.2004	28.5101	60.2026
10	-6	-65	22.1391	14.6924	15.1477	21.6151	29.4615	28.1032	60.4098
10	-6	-60	23.539	15.454	15.7156	19.8834	28.3228	29.1075	59.8246
10	-6	-55	27.8043	16.2871	15.3428	19.0382	28.0001	29.1357	59.3895
10	-6	-50	24.9826	16.3571	14.084	19.6347	27.41	29.0362	60.6457
10	-6	-45	25.6215	16.7071	15.3192	18.0733	27.2668	29.4841	59.6207
10	-6	-40	26.1768	17.3849	15.3796	17.8961	26.3039	29.0236	59.9482
10	-6	-35	27.2218	18.2101	15.4392	16.7991	25.2351	29.1415	60.2985
10	-6	-30	28.091	18.8862	15.5286	16.2332	24.1112	29.006	60.2822
10	-6	-25	28.8131	19.208	15.3611	15.655	22.9906	28.1704	60.3201
10	-6	-20	29.7365	20.2672	15.3677	14.9925	22.3331	27.8796	60.3316
10	-6	-15	30.1863	21.4747	15.9139	14.5351	21.4811	27.4747	60.1088
10	-6	-10	30.5062	22.5959	16.2074	14.131	20.4468	26.8407	60.5067
10	-6	-5	30.6585	22.8525	16.1389	13.7193	19.4721	26.2284	59.8827
10	-6	0	31.2466	24.1042	16.6101	12.8247	18.8686	25.423	60.0118
10	-6	5	31.5459	25.0723	17.7285	13.168	18.1245	24.9683	60.5888
10	-6	10	31.6988	25.7003	17.6322	13.0488	17.3291	24.238	59.8922
10	-6	15	31.4445	26.3465	18.1314	12.7319	16.1033	23.0282	59.7891
10	-6	20	31.2736	27.7943	18.6761	12.7511	16.5182	22.4119	59.9524
10	-6	25	31.3418	28.3929	20.0191	12.7561	15.0573	21.4929	59.8732
10	-6	30	31.4976	29.4664	20.5026	12.8232	14.52	20.5436	59.06
10	-6	35	30.975	30.44	21.2437	13.0193	14.0536	19.3568	59.4823
10	-6	40	30.2695	30.8229	22.2217	12.8576	13.3282	22.8207	59.8272
10	-6	45	29.8516	31.405	22.848	13.1729	12.5702	17.6946	59.6997
10	-6	50	29.1419	32.2415	24.3229	13.902	11.7508	16.8853	59.5095
10	-6	55	28.9839	32.2238	24.7259	13.8648	11.8468	15.791	59.3897
10	-6	60	27.6624	32.9665	26.0789	14.3096	10.9054	14.7162	58.9124
10	-6	65	27.1815	33.2707	26.3904	14.6822	10.3175	14.1151	59.6692
10	-6	70	26.3294	33.5136	27.9493	15.4898	11.1788	13.497	59.693
10	-6	75	25.3802	33.3875	29.2168	15.5872	11.2218	12.5343	59.3687
10	-6	80	24.4019	33.8225	29.5048	16.2897	9.85465	11.952	59.3617
10	-6	85	23.6833	33.2094	31.2733	16.9231	10.7728	11.4578	59.4325
10	-6	90	22.2608	33.2692	31.6706	17.9294	10.6251	10.7646	59.4327
10	-60	-90	-90.2953	-80.2027	-81.142	-93.8838	25.1265	32.9646	-53.5182
10	-60	-85	-83.8239	-81.5955	-79.539	-98.2906	15.9755	39.0688	-53.1069
10	-60	-80	-76.7511	-82.557	-71.5847	-99.5535	6.27665	44.0755	-53.219
10	-60	-75	-72.1856	-86.0751	-70.0231	-92.4771	-1.5037	45.6618	-53.2512
10	-60	-70	-66.4248	-87.5437	-67.0849	-87.7197	-6.2464	47.8518	-53.2698
10	-60	-65	-63.5829	-88.5438	-66.1642	-86.0074	-10.0044	48.8708	-52.8147
10	-60	-60	-41.495	-88.7598	-60.9085	-82.5764	-30.9784	50.1904	-52.1921
10	-60	-55	-28.674	-87.6854	-58.0547	-79.4865	-41.4757	50.4239	-51.3595
10	-60	-50	-22.1758	-88.9206	-57.9013	-79.3284	-48.0244	49.8554	-51.8208
10	-60	-45	-3.17465	-90.8735	-58.548	-80.3264	-64.8864	46.6833	-52.6412
10	-60	-40	-2.3757	-91.513	-59.5189	-80.5971	-65.2116	46.7529	-53.0598
10	-60	-35	8.81275	-94.4758	-66.0893	-77.5837	-72.8115	42.7066	-52.1223
10	-60	-30	20.3193	-93.6948	-76.0777	-77.0391	-82.6961	36.6899	-52.0396
10	-60	-25	30.9607	-88.651	-78.415	-75.6411	-88.5999	28.0632	-50.8967
10	-60	-20	37.3903	-82.6258	-78.805	-74.1659	-91.3684	20.8405	-50.1804
10	-60	-15	42.6243	-75.1292	-79.0182	-73.1229	-92.0229	12.4788	-49.2056
10	-60	-10	46.2263	-65.0875	-80.3937	-66.6726	-87.5938	0.9749	-48.4382
10	-60	-5	49.6593	-56.2191	-82.3874	-60.7464	-80.9053	-8.9308	-48.5394
10	-60	0	50.6138	-44.7497	-84.0377	-55.9753	-79.246	-21.1121	-47.5956
10	-60	5	50.9511	-33.4286	-85.7952	-52.7924	-79.4121	-32.7495	-47.3956
10	-60	10	50.6345	-16.9726	-80.2048	-61.4191	-84.298	-51.6367	-50.0712
10	-60	15	48.0329	-7.74475	-89.0617	-64.6215	-82.4176	-62.2841	-50.7111
10	-60	20	45.8385	-0.49755	-94.3511	-62.3332	-79.5364	-66.9648	-50.9271
10	-60	25	41.4133	13.2814	-91.3535	-74.9712	-81.0204	-81.9929	-53.8561
10	-60	30	33.6653	23.0774	-87.9547	-78.9536	-80.1489	-91.6133	-56.5165
10	-60	35	27.0355	30.0225	-84.3341	-80.4046	-79.6522	-97.5966	-58.1309
10	-60	40	18.4144	35.937	-76.3842	-80.5666	-74.6342	-100.587	-59.2257
10	-60	45	6.5553	40.5346	-68.8101	-82.0062	-68.0834	-100.458	-61.6162
10	-60	50	-5.3007	43.7182	-59.9188	-83.3504	-59.1833	-95.9541	-64.3556
10	-60	55	-21.1757	46.0616	-47.6534	-85.332	-51.551	-90.406	-66.6543
10	-60	60	-30.7922	47.1743	-40.4148	-85.4064	-53.6091	-89.7355	-66.3147
10	-60	65	-42.8723	46.1617	-30.1918	-87.6646	-57.0511	-89.7291	-69.3034
10	-60	70	-55.429	45.5859	-19.2782	-85.4284	-60.9472	-89.2009	-71.1667
10	-60	75	-67.5021	43.5014	-10.0613	-88.9628	-69.4321	-89.7415	-73.3935
10	-60	80	-77.6629	41.3513	-0.8561	-96.6729	-76.9175	-89.7498	-74.5957
10	-60	85	-85.0472	37.2252	7.0249	-102.92	-80.3456	-88.4547	-75.9129
10	-60	90	-93.8239	31.715	15.7501	-99.739	-85.4738	-89.159	-76.6753
10	-65	-90	-102.968	-89.6048	-89.486	-105.784	17.7623	26.2924	-70.2646
10	-65	-85	-97.2625	-91.6428	-86.527	-108.574	6.9776	33.2469	-70.5274
10	-65	-80	-90.799	-93.1953	-79.3139	-106.878	-2.02945	38.5514	-70.5253
10	-65	-75	-84.5589	-94.9416	-74.7058	-96.4347	-9.9315	40.7953	-70.2571
10	-65	-70	-78.8666	-95.2735	-71.5393	-93.7461	-15.1815	42.4109	-69.9483
10	-65	-65	-74.2275	-95.6611	-67.9748	-93.6203	-19.3083	44.1611	-70.1745
10	-65	-60	-59.3901	-95.243	-61.304	-91.6626	-34.0348	46.5939	-68.6268
10	-65	-55	-38.0891	-93.9607	-54.6553	-89.8488	-53.5029	45.2381	-68.7274
10	-65	-50	-20.9507	-93.3144	-50.5203	-91.1598	-69.2347	43.2316	-69.4918
10	-65	-45	-19.5158	-94.3791	-52.8259	-92.209	-70.5399	44.1653	-70.0559
10	-65	-40	-9.68235	-94.2514	-62.2609	-89.807	-78.2427	40.8773	-69.6821
10	-65	-35	1.2564	-98.1415	-72.2521	-87.3186	-86.6661	37.0388	-68.6796
10	-65	-30	14.1971	-103.421	-81.6842	-85.1094	-95.25	29.9808	-68.0815
10	-65	-25	25.8026	-98.2752	-86.0561	-84.9242	-101.412	20.3964	-67.6851
10	-65	-20	33.5842	-91.0807	-85.8152	-80.5983	-103.222	10.9513	-66.3016
10	-65	-15	36.857	-85.7542	-86.8266	-76.1835	-99.939	4.3055	-65.5255
10	-65	-10	42.5142	-76.0589	-89.8925	-68.073	-92.0649	-8.6966	-65.2538
10	-65	-5	44.5549	-68.4523	-90.3779	-60.3792	-89.6575	-17.4983	-64.5001
10	-65	0	45.9079	-55.3875	-91.2464	-54.6394	-87.3272	-32.9315	-64.623
10	-65	5	46.4813	-39.702	-88.0767	-58.4404	-90.9612	-48.3252	-64.3029
10	-65	10	45.4288	-28.4126	-86.4274	-59.536	-91.2904	-60.5695	-65.939
10	-65	15	43.7373	-17.2857	-92.7212	-64.691	-89.9786	-73.0559	-67.3406
10	-65	20	40.8837	-8.3954	-102.233	-67.1439	-87.2241	-79.1646	-67.0645
10	-65	25	36.0763	4.70675	-101.811	-80.3356	-87.967	-93.1663	-69.1179
10	-65	30	29.1408	14.5718	-98.4052	-87.3836	-86.9702	-100.714	-71.4419
10	-65	35	20.082	22.4015	-94.2883	-87.0215	-84.9637	-106.254	-73.9237
10	-65	40	11.2091	28.6671	-89.1446	-89.7019	-82.3898	-110.945	-76.3495
10	-65	45	-0.2399	33.5683	-79.343	-90.5114	-74.9746	-106.809	-77.951
10	-65	50	-12.9333	37.6474	-71.7037	-93.2642	-65.8542	-99.3942	-80.9638
10	-65	55	-25.3413	40.2167	-61.3734	-93.8222	-57.5442	-95.4133	-82.3738
10	-65	60	-38.8993	41.3263	-51.2692	-95.6356	-56.316	-94.8388	-84.4176
10	-65	65	-51.8237	41.3698	-40.3514	-94.8735	-58.4209	-95.624	-85.8585
10	-65	70	-65.3983	39.4817	-29.4708	-93.8713	-61.8342	-96.2318	-86.9125
10	-65	75	-77.3124	37.4297	-20.3549	-97.5563	-71.0192	-97.889	-90.4595
10	-65	80	-87.8183	34.0099	-10.8439	-100.133	-82.6184	-97.5115	-91.2892
10	-65	85	-97.5905	30.336	-1.43635	-108.553	-87.9162	-98.5726	-89.3755
10	-65	90	-103.507	22.5628	8.007	-110.76	-93.7705	-98.4646	-93.112
10	-70	-90	-114.104	-98.7224	-98.3799	-115.876	9.63595	18.6826	-86.975
10	-70	-85	-108.958	-99.8814	-94.2798	-116.878	-0.0559	25.7255	-87.1285
10	-70	-80	-104.617	-101.548	-86.9057	-107.37	-8.2004	29.8297	-86.6493
10	-70	-75	-94.4888	-101.287	-77.3674	-102.469	-18.862	34.0897	-85.6642
10	-70	-70	-89.2159	-101.648	-73.8507	-100.473	-24.9312	36.7067	-86.9699
10	-70	-65	-83.7068	-101.328	-68.2685	-99.6998	-29.8542	37.0317	-85.311
10	-70	-60	-62.8154	-100.256	-52.2002	-97.4086	-49.834	39.8441	-84.3094
10	-70	-55	-44.1848	-97.9244	-47.3376	-99.5128	-67.0175	39.1959	-84.7212
10	-70	-50	-44.3091	-99.1544	-47.4014	-99.8826	-67.9412	39.4749	-85.5742
10	-70	-45	-27.3108	-98.9464	-61.346	-97.8954	-81.8428	36.136	-85.3675
10	-70	-40	-18.2159	-100.225	-68.0448	-96.2289	-89.0942	34.4778	-85.2143
10	-70	-35	-5.9409	-104.538	-79.4475	-96.2053	-99.7173	29.5658	-85.9133
10	-70	-30	5.54365	-110.238	-86.5945	-93.9944	-106.864	22.8379	-84.6792
10	-70	-25	18.2437	-106.814	-91.9617	-91.7563	-111.431	13.1255	-82.0429
10	-70	-20	26.2203	-101.862	-93.3174	-85.4308	-110.112	3.5774	-82.0628
10	-70	-15	30.7139	-97.3624	-94.98	-81.3959	-105.94	-3.65855	-81.3898
10	-70	-10	35.2835	-86.0825	-95.3123	-69.0528	-97.2441	-16.6654	-80.6155
10	-70	-5	38.1089	-77.3398	-95.9943	-60.8698	-94.5987	-26.131	-79.0657
10	-70	0	39.6307	-65.3679	-95.2747	-56.8391	-93.8024	-39.184	-78.5986
10	-70	5	40.5417	-48.66	-94.2825	-54.7735	-96.3053	-58.7969	-79.0164
10	-70	10	39.4625	-36.5932	-95.0055	-58.941	-96.3195	-71.6829	-80.1446
10	-70	15	37.4149	-26.9818	-98.877	-65.8025	-97.4006	-82.2721	-82.2948
10	-70	20	34.8396	-17.0128	-108.156	-70.9438	-96.0123	-91.923	-83.2248
10	-70	25	29.015	-4.16665	-109.465	-83.799	-94.4684	-103.422	-84.7371
10	-70	30	21.8901	6.3778	-108.398	-93.8867	-93.5255	-111.17	-86.9433
10	-70	35	14.3572	14.0335	-105.549	-95.0804	-91.5353	-115.166	-89.0602
10	-70	40	4.07265	20.6097	-99.0558	-94.9659	-86.9596	-114.761	-89.7203
10	-70	45	-7.8219	26.1187	-92.3963	-98.1812	-82.9186	-109.966	-93.3735
10	-70	50	-20.8269	29.9998	-81.9536	-99.7416	-76.0327	-103.948	-95.3322
10	-70	55	-33.4589	32.0656	-71.1264	-99.4358	-68.7481	-99.9819	-96.6438
10	-70	60	-46.832	34.3892	-60.8922	-101.038	-67.448	-100.044	-98.8573
10	-70	65	-60.2584	34.5618	-50.1448	-100.886	-68.1237	-99.997	-99.519
10	-70	70	-73.1927	33.5021	-39.7493	-101.279	-69.7862	-101.951	-102.082
10	-70	75	-85.2472	30.3621	-30.138	-104.689	-74.8572	-104.439	-104.241
10	-70	80	-96.6893	27.2497	-20.8856	-106.815	-85.5656	-104.6	-106.785
10	-70	85	-107.218	21.6243	-9.3339	-110.942	-93.5254	-105.153	-108.262
10	-70	90	-114.804	16.077	-3.26855	-118.242	-98.5046	-107.162	-110.05
10	-75	-90	-123.083	-106.791	-104.525	-123.658	0.893	10.3696	-103.075
10	-75	-85	-122.695	-109.239	-100.086	-121.598	-8.83855	16.529	-104.39
10	-75	-80	-114.374	-108.028	-92.8326	-112.686	-18.406	22.5807	-102.985
10	-75	-75	-103.116	-107.265	-83.0573	-108.1	-29.5282	27.1751	-100.822
10	-75	-70	-98.3577	-106.763	-77.7858	-107.884	-34.2722	28.8416	-100.847
10	-75	-65	-94.8715	-107.72	-74.2399	-106.891	-39.1155	29.8814	-101.17
10	-75	-60	-72.5633	-106.683	-64.6541	-105.265	-60.9988	32.9213	-100.524
10	-75	-55	-61.5684	-106.018	-59.0818	-107.514	-71.8572	32.9301	-100.846
10	-75	-50	-53.5026	-105.359	-58.0491	-107.387	-79.224	32.2938	-101.166
10	-75	-45	-37.358	-106.682	-67.1102	-104.903	-93.5165	28.7999	-101.499
10	-75	-40	-27.6172	-107.847	-73.3274	-104.603	-101.519	26.3901	-101.461
10	-75	-35	-15.4143	-109.552	-84.6878	-102.811	-110.478	21.552	-101.366
10	-75	-30	-1.48305	-115.018	-93.1003	-100.707	-118.022	13.7955	-99.6626
10	-75	-25	10.4894	-114.295	-97.0975	-99.0932	-119.141	3.7078	-99.0588
10	-75	-20	19.4412	-109.965	-100.452	-90.8859	-114.384	-6.63475	-97.966
10	-75	-15	22.5491	-104.45	-98.7414	-83.9656	-106.88	-12.3307	-95.5054
10	-75	-10	28.0734	-95.7768	-101.842	-75.5131	-103.073	-25.6898	-95.0393
10	-75	-5	30.3739	-87.1246	-100.431	-68.5656	-101.851	-35.5324	-94.5707
10	-75	0	32.687	-75.1145	-100.148	-66.7844	-100.561	-49.0044	-92.3239
10	-75	5	33.4755	-60.8233	-101.445	-54.7981	-104.093	-67.6453	-95.1709
10	-75	10	32.1482	-48.1709	-102.907	-56.5699	-103.667	-80.981	-95.3978
10	-75	15	30.5773	-36.535	-103.537	-69.0838	-101.452	-91.2615	-96.3264
10	-75	20	27.1986	-24.4767	-107.053	-80.3093	-100.742	-101.632	-97.5008
10	-75	25	22.116	-13.6018	-114.276	-88.534	-100.061	-111.122	-99.3779
10	-75	30	15.3401	-4.0917	-113.98	-97.3209	-97.9926	-116.558	-100.339
10	-75	35	6.8355	4.10755	-112.902	-100.616	-95.3292	-119.724	-102.458
10	-75	40	-3.4207	11.5396	-107.064	-99.7729	-92.8878	-116.267	-103.694
10	-75	45	-14.8523	16.5316	-100.203	-101.637	-90.3286	-109.239	-105.082
10	-75	50	-32.3999	23.0432	-88.2303	-103.107	-85.8029	-105.061	-108.215
10	-75	55	-41.2974	24.5027	-81.0032	-104.901	-82.8385	-104.781	-110.206
10	-75	60	-55.1016	26.1408	-70.8315	-105.542	-82.4423	-104.77	-111.622
10	-75	65	-67.6383	26.2452	-60.3043	-105.098	-83.9622	-105.11	-112.531
10	-75	70	-80.6426	24.9435	-50.2908	-105.993	-85.9804	-106.475	-115.037
10	-75	75	-92.0293	22.2294	-40.4519	-107.506	-87.7374	-106.416	-116.077
10	-75	80	-102.378	18.593	-30.5075	-108.895	-92.6105	-106.596	-117.617
10	-75	85	-112.143	13.7368	-21.3291	-112.339	-98.7533	-108.266	-119.537
10	-75	90	-116.738	7.7467	-12.4979	-116.891	-102.032	-106.002	-118.182
10	-8	-90	18.0052	10.5517	12.8686	25.1652	32.9094	28.3697	59.9211
10	-8	-85	19.3234	11.3844	12.7554	22.8048	32.8747	28.8627	59.2152
10	-8	-80	19.2101	11.1273	14.9564	22.6786	32.9297	29.2386	60.0421
10	-8	-75	21.3598	12.122	12.3618	20.6634	31.7422	30.5643	59.361
10	-8	-70	22.191	12.9655	12.3428	20.0185	31.3052	31.1049	59.4652
10	-8	-65	22.2428	12.4942	12.6362	20.1367	31.1764	30.7493	59.6967
10	-8	-60	24.1295	13.6626	12.3942	17.8195	29.3291	31.4254	59.3
10	-8	-55	24.9395	14.2787	12.2905	17.0996	28.6652	31.832	59.5012
10	-8	-50	26.0403	14.0539	12.3502	16.9259	27.5597	31.6031	59.5866
10	-8	-45	27.0361	15.0635	11.9933	15.872	27.6177	31.1162	59.747
10	-8	-40	27.6645	15.5951	11.8845	15.827	25.6369	31.6155	59.5305
10	-8	-35	29.5306	17.0879	11.7647	14.1441	24.2235	31.6552	59.7045
10	-8	-30	30.0756	17.7082	12.3617	13.3481	23.0595	30.8221	58.9023
10	-8	-25	31.0816	17.9502	12.442	12.9006	22.0736	30.8694	59.9777
10	-8	-20	31.6191	19.3373	13.5622	12.0642	20.5474	29.7953	59.5471
10	-8	-15	32.2791	21.0343	13.6309	11.6631	19.3931	27.8949	59.6851
10	-8	-10	32.9417	22.055	13.3389	11.2872	18.6364	28.1788	59.026
10	-8	-5	33.9943	23.1317	14.4942	10.0909	17.8628	28.01	59.8444
10	-8	0	33.7097	24.4968	14.846	10.0611	16.8119	26.3921	59.6277
10	-8	5	34.7882	25.3067	15.0144	9.7651	15.6897	25.7028	59.5742
10	-8	10	34.1752	26.6162	15.8442	9.95675	14.5983	24.2848	58.7858
10	-8	15	34.4137	28.0509	16.6552	10.0146	13.0063	22.7126	59.6277
10	-8	20	33.9165	29.6965	17.6666	10.1544	12.9128	22.292	59.4695
10	-8	25	34.1517	30.6549	18.3747	10.3368	12.95	20.6362	59.4881
10	-8	30	33.3403	31.4235	19.4993	10.2413	11.9265	19.2318	59.1854
10	-8	35	32.6437	32.3811	20.3281	9.99915	10.8008	17.9927	59.6872
10	-8	40	32.3702	33.3287	21.4928	10.8265	10.567	17.0106	59.1028
10	-8	45	32.3503	33.4538	22.169	10.5716	9.96105	16.8121	59.4472
10	-8	50	30.7896	34.8192	23.7676	10.9356	8.3566	14.5096	58.4633
10	-8	55	29.7081	35.1917	25.7188	11.6558	8.58275	14.0411	58.9933
10	-8	60	28.215	36.0374	26.1176	11.9818	8.5842	12.095	58.291
10	-8	65	27.3276	35.523	27.5596	11.3238	8.1098	11.0519	58.7585
10	-8	70	26.2425	36.4516	29.1686	12.7196	7.7088	10.5612	58.5695
10	-8	75	24.9781	36.389	29.6967	13.8329	7.67425	10.4378	58.6756
10	-8	80	24.3059	36.7306	31.9587	14.4872	7.68325	9.2996	58.6664
10	-8	85	22.8755	36.0345	31.9977	14.9047	7.62195	8.77785	58.5677
10	-8	90	20.9846	36.3406	33.7324	15.9695	8.23695	8.0786	58.7229
10	-80	-90	-127.189	-108.582	-107.339	-125.195	-7.23725	1.27165	-114.62
10	-80	-85	-124.703	-108.836	-103.717	-116.807	-17.0405	8.21505	-113.959
10	-80	-80	-118.648	-108.921	-98.3901	-112.843	-27.1968	14.004	-113.917
10	-80	-75	-109.366	-107.176	-93.9596	-108.636	-38.7219	18.9369	-112.342
10	-80	-70	-104.074	-106.912	-89.9891	-108.324	-43.8407	20.5236	-112.124
10	-80	-65	-100.1	-107.596	-89.2619	-107.213	-48.5369	21.4658	-113.701
10	-80	-60	-84.8065	-108.073	-86.0641	-107.301	-63.7298	24.3875	-112.365
10	-80	-55	-70.1161	-107.564	-84.5131	-106.908	-79.1042	24.871	-112.527
10	-80	-50	-61.4363	-107.303	-84.2869	-106.155	-85.9674	24.331	-112.75
10	-80	-45	-44.3567	-106.592	-85.97	-104.555	-100.154	20.929	-112.151
10	-80	-40	-35.0119	-107.675	-87.6863	-104.049	-107.401	17.6971	-112.186
10	-80	-35	-22.0963	-107.564	-92.9377	-101.929	-115.132	12.5872	-111.169
10	-80	-30	-8.9599	-112.645	-98.4977	-101.925	-121.88	5.07105	-110.507
10	-80	-25	2.47745	-117.121	-99.719	-100.454	-119.759	-3.6496	-109.472
10	-80	-20	7.4873	-116.403	-100.889	-97.264	-113.918	-10.6583	-109.436
10	-80	-15	14.1497	-110.829	-99.3593	-91.5607	-105.972	-19.7924	-106.604
10	-80	-10	19.1773	-101.925	-100.904	-86.3188	-103.204	-32.9305	-105.458
10	-80	-5	22.4679	-92.242	-101.849	-83.8013	-102.758	-46.4112	-105.089
10	-80	0	24.2215	-82.463	-103.062	-82.1041	-103.563	-58.2254	-104.652
10	-80	5	25.2299	-69.5062	-103.614	-80.6311	-104.034	-73.5863	-106.159
10	-80	10	24.6376	-59.6506	-104.412	-78.8124	-103.657	-83.555	-105.878
10	-80	15	22.4716	-44.1853	-103.843	-84.1549	-102.068	-97.5708	-107.026
10	-80	20	19.1213	-33.1264	-103.703	-89.7159	-99.4974	-106.289	-107.928
10	-80	25	14.083	-22.1335	-106.208	-93.4907	-97.0287	-113.685	-107.473
10	-80	30	7.45865	-12.9664	-110.447	-95.7623	-95.6661	-118.053	-108.966
10	-80	35	-1.2339	-4.74335	-112.953	-97.4903	-95.8108	-117.129	-110.521
10	-80	40	-10.4211	1.71725	-110.586	-98.3779	-94.9379	-108.238	-111.727
10	-80	45	-21.8911	7.6656	-104.935	-99.532	-94.1658	-104.564	-113.792
10	-80	50	-37.4193	13.1339	-94.8531	-100.507	-93.0068	-102.665	-115.779
10	-80	55	-47.8822	15.7906	-87.0014	-100.314	-92.4568	-102	-116.054
10	-80	60	-59.7069	17.0634	-76.4633	-99.4871	-91.8289	-100.818	-115.599
10	-80	65	-71.2873	17.9005	-66.6425	-100.529	-92.6051	-101.669	-116.205
10	-80	70	-84.6503	15.9756	-57.7469	-103.657	-95.4604	-103.059	-119.139
10	-80	75	-94.6082	12.921	-47.6854	-102.595	-96.6389	-101.907	-119.023
10	-80	80	-106.407	8.6094	-36.105	-102.972	-97.5799	-100.973	-119.281
10	-80	85	-112.363	4.6834	-29.3784	-104.966	-99.6428	-101.841	-120.016
10	-80	90	-117.029	-0.91715	-20.9595	-108.28	-100.226	-101.764	-120.256
10	0	-90	18.7769	20.8025	25.3205	25.4424	23.2036	18.2861	60.4368
10	0	-85	19.2167	21.0402	25.3677	25.5755	23.5399	18.9934	60.5311
10	0	-80	19.7782	20.4976	25.3464	25.4458	23.6665	19.5047	60.3659
10	0	-75	19.4019	20.9147	24.6819	25.6219	24.2715	19.5113	60.9928
10	0	-70	18.8462	20.5914	24.5856	24.5862	24.1584	19.6579	60.725
10	0	-65	19.5064	20.6564	23.8267	25.2817	23.9596	19.8214	60.5575
10	0	-60	19.5832	19.3061	24.1226	24.5893	24.3047	20.2802	60.9791
10	0	-55	19.4295	20.2833	23.8066	24.2953	23.996	20.4002	60.9494
10	0	-50	19.917	19.8893	23.8595	24.6926	24.6794	21.1697	60.6689
10	0	-45	20.388	20.1456	23.2587	24.0123	24.4068	21.0516	61.2433
10	0	-40	19.8914	20.3825	23.929	24.234	24.9169	20.8322	61.0145
10	0	-35	20.699	20.489	23.1715	24.2076	20.8993	20.7931	60.6369
10	0	-30	20.7101	20.5475	23.0752	24.1738	24.61	21.2508	60.7535
10	0	-25	20.7819	20.8576	22.6641	22.9566	24.2818	22.0169	61.2507
10	0	-20	21.3827	20.7373	22.2563	22.6247	23.872	21.5485	60.7148
10	0	-15	21.6944	21.2893	22.4488	22.9675	23.732	22.1308	60.5739
10	0	-10	21.9693	21.2677	22.0559	22.9201	24.1743	21.6481	60.9376
10	0	-5	22.0284	21.6109	22.4435	22.5135	23.7939	21.9152	60.3764
10	0	0	22.4547	21.2992	21.5707	21.9907	23.6377	22.6823	60.8456
10	0	5	22.9691	21.477	22.1852	22.1216	23.6456	22.3729	60.0596
10	0	10	23.1473	21.5169	22.5282	21.8269	23.388	21.7666	60.1943
10	0	15	23.4905	21.9062	21.8616	21.3589	23.1229	22.1884	60.3339
10	0	20	23.5576	22.1663	22.6944	20.9958	22.2794	22.5332	60.8006
10	0	25	23.796	22.2258	22.204	20.4613	22.5023	22.1924	60.7968
10	0	30	23.8951	22.7598	22.43	21.0507	21.8941	22.0824	60.5592
10	0	35	24.4048	22.9613	22.5479	20.4655	21.5391	22.0836	60.8374
10	0	40	24.3023	23.2998	22.449	20.6745	21.4266	22.1873	60.4641
10	0	45	24.7453	24.1203	22.138	20.1962	20.9858	21.955	60.3167
10	0	50	24.518	23.8321	22.6933	19.6551	20.8367	21.7142	60.8068
10	0	55	24.4303	24.3125	23.0935	20.1232	20.8161	21.3052	60.8294
10	0	60	24.8625	24.0123	22.7814	20.016	20.4596	20.9343	61.0274
10	0	65	25.1145	24.679	23.2329	19.5056	20.6527	20.772	60.9526
10	0	70	24.4347	25.163	23.6795	19.4956	19.8393	20.4674	60.7357
10	0	75	23.0604	25.3547	23.7392	19.7203	19.9604	20.3972	60.9419
10	0	80	24.8319	25.2482	24.3954	20.1915	19.4457	20.1538	61.1414
10	0	85	24.7511	25.6069	24.421	19.6197	19.4412	19.4726	60.3843
10	0	90	24.5197	26.3151	24.8911	20.058	18.7089	19.8157	60.8929
10	10	-90	13.8987	32.4222	38.89	23.5343	9.76725	5.0192	58.3537
10	10	-85	13.0672	30.8137	39.2726	25.1129	10.1603	3.66655	58.8604
10	10	-80	12.0902	30.0529	39.1258	26.4038	10.9053	5.1559	58.5333
10	10	-75	11.5203	28.1853	38.9601	27.5641	11.49	5.5369	58.5678
10	10	-70	10.7587	27.3722	39.2103	27.715	11.9557	5.02075	58.0963
10	10	-65	10.6247	26.982	38.6101	29.1362	12.2491	5.3921	58.8811
10	10	-60	9.81005	25.2776	37.8115	30.6128	16.6646	5.17985	59.0352
10	10	-55	9.55185	24.2952	38.1189	31.1382	14.57	5.7533	58.6759
10	10	-50	9.24265	22.9677	37.1714	32.5465	15.8581	6.38375	58.8652
10	10	-45	8.86665	21.5972	37.4636	33.3468	17.0994	6.381	59.2052
10	10	-40	8.48425	20.2612	36.0162	34.602	17.7501	7.4382	59.0855
10	10	-35	8.62355	18.3932	34.6756	35.2591	19.5675	7.3556	59.0983
10	10	-30	8.6992	18.0067	34.1713	35.8227	20.5676	7.9006	59.1718
10	10	-25	7.45925	16.7937	33.0023	36.1247	22.3575	8.69275	59.3287
10	10	-20	7.997	15.7647	31.3134	36.8496	24.0367	9.37585	59.4115
10	10	-15	7.8571	14.9992	31.0622	36.941	24.7583	10.457	59.1412
10	10	-10	7.76645	14.2059	28.6773	37.1758	26.7191	11.3812	59.5321
10	10	-5	7.85755	13.2935	27.7391	37.1662	27.055	12.1871	59.2219
10	10	0	7.8821	12.7917	26.9417	37.391	28.3917	12.9947	59.5772
10	10	5	8.31565	11.7232	25.133	37.2071	29.1632	13.6298	60.0187
10	10	10	8.68505	11.8474	23.9197	36.5346	32.8903	14.6672	60.0344
10	10	15	8.71995	10.9337	22.653	36.2094	31.6033	15.5642	59.8107
10	10	20	9.7078	10.6621	20.9272	35.8695	33.2207	16.3788	58.3769
10	10	25	10.2873	10.3903	20.3589	34.4145	33.9074	18.0182	59.5675
10	10	30	11.3611	10.538	18.7931	34.3192	34.175	19.1436	60.3594
10	10	35	11.3499	9.67235	17.9916	32.5082	35.1366	20.7506	60.1215
10	10	40	12.41	9.7731	17.1959	32.5986	35.6003	22.7472	60.2651
10	10	45	13.1016	10.0186	16.0658	31.7325	35.3334	24.3568	60.8059
10	10	50	13.9421	9.4462	17.0502	28.923	35.5215	24.9808	60.2486
10	10	55	14.8758	9.4848	14.4243	28.1807	36.1129	26.2095	60.2656
10	10	60	16.0771	9.9061	13.435	27.6558	35.5616	27.6782	60.5386
10	10	65	17.0683	9.77105	12.9931	26.8073	35.7985	28.9909	60.9579
10	10	70	17.9265	9.9433	13.022	25.2997	35.0844	29.5831	60.1061
10	10	75	19.0581	9.96845	12.0989	23.7377	34.8958	30.458	60.0246
10	10	80	20.185	11.6913	11.7063	22.3336	34.1876	31.6025	60.7502
10	10	85	21.62	12.0893	12.022	21.3519	33.4299	32.4494	60.5859
10	10	90	22.384	11.6657	11.5983	19.8701	32.6557	32.4421	60.8928
10	12	-90	11.5201	34.0809	41.2482	22.4849	6.48165	1.87775	57.2265
10	12	-85	10.4656	32.7803	42.0289	23.6783	7.0469	2.12575	57.2764
10	12	-80	9.51825	31.177	41.3731	25.6345	8.04725	1.6989	57.243
10	12	-75	8.34155	29.3378	41.3543	27.5132	8.68225	1.37275	56.9986
10	12	-70	7.78995	28.7396	41.5791	28.4711	9.33505	1.99255	57.6902
10	12	-65	7.27015	26.6344	41.3092	29.7266	10.0492	2.546	57.7437
10	12	-60	7.07235	25.0228	40.9937	28.7713	11.128	1.91495	57.4832
10	12	-55	6.98855	24.0158	40.3966	32.1127	11.9142	3.245	58.074
10	12	-50	6.53405	21.8419	40.1225	33.2174	12.8234	3.34585	57.3055
10	12	-45	6.1966	20.4975	39.0643	34.8371	14.6173	3.40945	57.5675
10	12	-40	5.28855	18.9012	38.6889	35.6978	15.9183	4.1517	57.4751
10	12	-35	5.8072	17.0556	37.2662	36.9854	17.5036	4.3386	57.4503
10	12	-30	5.72125	16.3824	35.8013	37.6159	18.6892	5.15235	57.871
10	12	-25	4.82235	15.079	35.1353	38.3887	21.2777	5.80535	58.5527
10	12	-20	4.6532	13.9686	33.7739	38.9717	22.5278	6.4117	57.6813
10	12	-15	4.8321	12.2956	32.2315	39.4734	24.2047	7.3275	59.0138
10	12	-10	4.99475	11.5434	29.7607	39.5594	26.2046	7.69615	59.0359
10	12	-5	4.79355	10.615	28.7653	40.1176	27.6059	9.51445	58.2993
10	12	0	5.03075	9.7791	27.1619	38.8133	28.6253	10.1228	58.5344
10	12	5	5.02545	9.5683	25.55	39.5194	30.0644	11.6939	58.6334
10	12	10	5.2342	9.11975	24.2676	39.4216	31.7337	12.7303	58.9303
10	12	15	6.395	8.44635	22.1205	38.7501	33.1951	13.8736	58.4376
10	12	20	6.78865	7.7854	20.2489	38.0954	34.0136	15.8395	59.1572
10	12	25	8.02885	7.6263	18.9255	36.5983	35.8147	16.8448	58.9444
10	12	30	8.27855	7.47905	17.009	36.4213	36.5707	18.8758	59.5162
10	12	35	9.03345	7.51965	16.2837	34.7606	36.9911	20.1227	59.2182
10	12	40	9.8216	6.83315	14.3321	34.209	37.7265	21.2569	59.4388
10	12	45	10.136	6.51415	13.1325	32.8813	37.8942	23.2248	60.1034
10	12	50	11.3789	6.37795	12.5137	31.0504	38.0683	24.7433	59.3921
10	12	55	12.2424	7.01325	11.8679	29.2995	38.728	27.1822	60.0828
10	12	60	13.0373	6.7083	10.878	28.4115	38.8616	28.2468	59.0005
10	12	65	14.0062	6.93745	10.1065	26.4652	38.0201	29.3504	60.2668
10	12	70	15.152	7.73705	10.0799	25.5867	38.0698	31.4603	60.4477
10	12	75	16.5743	7.5564	9.2457	23.454	37.6403	32.2672	60.014
10	12	80	17.6069	7.8134	8.93515	22.3826	36.2169	33.1264	59.8167
10	12	85	19.2586	8.7962	9.0106	20.9873	36.1848	34.4315	60.7032
10	12	90	20.8819	9.4573	9.0776	19.241	34.8131	35.5124	60.1374
10	14	-90	10.0979	35.5679	43.0785	20.7924	4.3104	-0.23335	55.8572
10	14	-85	8.4975	33.9968	44.0408	22.9335	5.0336	-0.47215	55.6394
10	14	-80	7.2753	31.6717	43.8184	24.8351	5.69205	-0.4329	55.5149
10	14	-75	6.1593	30.1634	44.6113	26.9263	5.8988	-0.23085	55.62
10	14	-70	5.5252	28.8254	44.1252	28.0624	6.49675	0.0826	55.5037
10	14	-65	4.97775	26.7598	43.7726	29.8664	8.5137	0.3071	55.7692
10	14	-60	4.81665	26.2402	43.489	30.2461	8.53995	0.03595	55.9032
10	14	-55	4.0599	22.5224	42.697	33.9295	10.684	1.8045	55.7905
10	14	-50	3.9224	21.5509	42.9574	34.5085	11.2981	1.15685	55.7049
10	14	-45	4.0927	20.1998	41.3729	36.3697	12.2352	1.7579	55.4372
10	14	-40	3.61655	17.5325	40.484	38.3492	14.9093	2.46145	56.0632
10	14	-35	3.9207	16.4188	39.9154	39.3374	15.6064	2.90185	56.6099
10	14	-30	3.6705	14.8514	38.9375	39.7946	17.1294	3.46345	56.377
10	14	-25	3.4883	13.414	36.8826	40.6402	19.2852	4.3899	57.3254
10	14	-20	3.6859	12.7203	35.2907	41.6698	21.1874	4.399	56.5471
10	14	-15	2.50435	11.218	33.7587	42.2403	22.746	6.2	56.6786
10	14	-10	3.64515	9.55805	31.6683	42.322	25.4976	5.89905	56.6991
10	14	-5	3.2254	9.29995	30.1837	42.3745	27.9111	8.15385	57.2743
10	14	0	2.1143	7.0754	27.8148	42.5151	29.1777	7.49575	57.2895
10	14	5	2.30585	6.652	25.8076	41.9659	30.74	8.7213	57.6547
10	14	10	2.69735	6.23575	23.6092	41.5249	32.5233	9.7708	57.1701
10	14	15	3.4544	5.5829	21.2119	41.6365	34.5677	12.0364	57.1927
10	14	20	3.90935	5.0625	19.5066	40.5909	35.8927	13.0938	57.8269
10	14	25	5.07365	4.74415	17.5616	39.5203	37.4466	15.2709	57.9855
10	14	30	5.39525	4.75615	15.9102	38.0463	38.2557	16.9983	58.0262
10	14	35	5.5578	3.9477	13.5704	37.7159	39.0401	18.9238	58.3794
10	14	40	6.64365	3.98775	12.6024	35.987	40.4763	20.334	58.7305
10	14	45	7.63815	4.297	11.2223	34.2642	40.4923	22.9796	58.8471
10	14	50	8.2085	3.68965	9.7599	32.0797	40.51	24.0053	58.6439
10	14	55	9.13025	3.76615	8.6511	30.5038	40.9386	26.8481	58.9881
10	14	60	10.0254	3.6567	8.1014	28.3942	41.1236	28.8106	58.858
10	14	65	10.4983	4.5803	7.36805	27.0264	40.6673	30.4363	59.1022
10	14	70	12.1776	4.29665	6.7598	24.8316	40.2835	31.4027	58.773
10	14	75	13.5943	4.24915	6.4283	22.9532	39.9691	33.3342	58.572
10	14	80	15.4006	5.48195	6.31775	21.2903	39.2487	35.4993	58.575
10	14	85	16.2758	5.5993	5.6789	19.5219	38.8817	36.145	59.3599
10	14	90	19.0036	5.91085	5.9838	17.2556	36.7904	36.8857	59.5316
10	16	-90	6.4784	36.9612	45.0613	18.5975	1.231	-2.92075	53.5675
10	16	-85	5.1204	35.4044	45.7298	20.6343	1.3617	-3.72665	53.0159
10	16	-80	3.78565	32.3167	46.3991	23.2479	1.66235	-3.2074	53.8201
10	16	-75	2.6612	29.7654	46.4997	24.9771	3.0688	-4.55075	53.1975
10	16	-70	2.4543	29.4114	46.5547	26.5512	2.78495	-3.5454	53.0787
10	16	-65	1.97835	28.5078	45.7696	27.4078	3.30195	-3.71535	53.2399
10	16	-60	1.10905	25.6488	45.8526	30.654	4.71745	-3.63125	52.801
10	16	-55	0.2149	21.9046	44.9558	33.8952	6.4981	-2.489	53.8111
10	16	-50	0.2754	19.8364	45.446	35.1562	7.32605	-2.26755	53.6025
10	16	-45	0.5311	16.4583	42.7679	38.5159	10.1919	-1.5491	53.8566
10	16	-40	0.29715	16.3637	43.0352	38.1046	9.972	-1.0734	53.9465
10	16	-35	0.0314	14.2537	41.9216	40.8259	12.5528	-0.18085	54.2995
10	16	-30	0.003	12.3436	40.4374	41.631	14.2188	-0.3557	53.9657
10	16	-25	0.34545	10.5413	38.4706	43.1523	16.9473	0.9011	54.5671
10	16	-20	0.20855	9.2507	36.0005	43.0406	19.3507	1.9622	54.0971
10	16	-15	0.00825	7.6968	35.3108	44.3419	21.8377	1.97325	55.3741
10	16	-10	-0.1835	6.66925	33.1483	44.8239	24.097	2.49725	54.9316
10	16	-5	0.2383	5.0156	31.1266	45.0712	26.693	4.5194	55.0855
10	16	0	0.20585	4.6319	27.7753	45.1771	29.3684	5.59315	55.0159
10	16	5	0.0059	3.99815	26.2452	44.508	31.0301	6.1011	55.6215
10	16	10	1.00255	3.878	23.8044	44.3646	33.4937	8.4028	55.5433
10	16	15	1.46855	3.83385	21.411	43.5465	36.1365	10.1531	56.0013
10	16	20	2.40265	3.2266	18.6334	43.1181	37.9335	11.6894	56.4919
10	16	25	2.97165	3.05435	16.8148	41.6542	36.778	13.3206	56.4374
10	16	30	3.13705	2.4068	15.4716	39.9636	40.4892	15.1448	56.6245
10	16	35	4.49155	2.64265	12.5468	39.0493	41.3779	17.7204	56.706
10	16	40	4.8065	2.4947	10.6255	36.4182	41.9843	20.1306	56.6845
10	16	45	4.1803	1.004	8.3105	35.2867	43.1545	21.161	56.7137
10	16	50	5.35835	1.28775	7.2027	33.3985	43.3812	23.9307	57.3436
10	16	55	5.857	0.9095	5.8213	30.868	43.1476	26.2444	57.2227
10	16	60	8.8916	1.0054	4.45265	29.042	43.6243	28.0163	56.8569
10	16	65	7.7872	1.09245	4.3581	26.5602	43.3094	30.3568	57.2487
10	16	70	9.25955	1.794	3.86175	24.4392	43.3782	32.43	57.705
10	16	75	10.3766	1.8835	3.2725	21.9979	42.4141	34.428	57.5331
10	16	80	12.6562	2.1786	3.07705	19.604	42.1578	36.344	57.7296
10	16	85	14.503	2.76105	2.7938	17.8833	40.7612	38.1572	58.1403
10	16	90	16.5607	3.22785	2.68405	15.9036	39.3748	39.2829	57.6919
10	18	-90	2.7744	38.0956	47.1761	15.4553	-3.32245	-6.1999	50.5508
10	18	-85	1.6067	35.8707	48.2707	18.0488	-2.9008	-6.33	50.411
10	18	-80	-0.8136	33.6457	49.0868	21.114	-2.5142	-7.45805	50.5444
10	18	-75	-1.4275	30.5475	48.2471	23.5837	-1.5604	-7.32295	50.0208
10	18	-70	-1.7869	29.0852	48.4727	25.1837	-1.22875	-6.53935	50.4708
10	18	-65	-3.0664	26.086	47.5626	28.1647	-0.41965	-6.95125	50.395
10	18	-60	-2.94295	23.1017	48.2762	31.2416	0.8303	-6.46405	50.8426
10	18	-55	-3.2018	21.6539	47.8039	32.7714	1.43525	-6.2083	51.2141
10	18	-50	-3.9392	18.9656	46.5088	35.2584	3.02205	-5.783	50.7942
10	18	-45	-3.4539	16.3469	45.6018	37.8473	5.15635	-4.8144	50.8672
10	18	-40	-3.5307	12.8809	44.5647	40.9487	8.09485	-4.35345	51.3186
10	18	-35	-3.86195	11.1676	43.9203	41.5533	9.23455	-3.81095	51.6357
10	18	-30	-3.3213	9.3924	42.8389	42.7939	11.6596	-2.99255	52.2446
10	18	-25	-3.29585	7.4863	40.76	44.4049	14.1921	-2.472	52.1381
10	18	-20	-2.8072	5.47245	38.5677	46.1248	16.9393	-1.87495	52.5403
10	18	-15	-3.19655	3.9413	36.1332	46.7112	20.2722	-0.8562	52.9159
10	18	-10	-4.09415	2.3528	33.4205	46.9554	23.3724	-0.3355	52.6962
10	18	-5	-3.58275	1.52095	31.4893	46.8946	26.1325	0.514	53.2504
10	18	0	-3.72445	0.8153	28.7544	47.1283	29.1173	1.48065	53.6992
10	18	5	-2.97965	0.1421	25.7401	43.5388	31.1949	3.3578	53.0707
10	18	10	-2.7445	-0.1156	23.2423	46.9209	33.6783	4.15635	53.3376
10	18	15	-2.3837	-0.47755	20.3253	45.8177	36.2073	5.8976	53.7414
10	18	20	-1.4293	-0.4575	17.6435	45.1921	38.2484	8.4518	53.9028
10	18	25	-0.35025	-0.4309	15.2358	43.4911	40.5645	8.34885	54.4815
10	18	30	-0.2063	-0.73725	12.6179	42.2133	41.9179	13.0151	54.3781
10	18	35	1.3296	-0.20965	10.4544	40.548	43.3924	15.3114	54.5988
10	18	40	1.0632	-0.80765	7.88355	38.5694	44.3233	17.8727	55.2863
10	18	45	1.85535	-1.08455	5.402	36.234	45.0802	19.8886	55.7133
10	18	50	-0.0896	-0.9064	4.6221	34.0331	45.6937	22.9368	55.5782
10	18	55	3.20895	-1.0277	3.4614	31.4908	46.2537	25.5523	55.5166
10	18	60	3.89435	-1.6757	2.2673	29.0425	45.5143	28.1281	55.8081
10	18	65	5.2725	-0.8433	1.5482	26.1452	45.5052	30.2163	55.2627
10	18	70	7.08355	-0.965	1.3369	23.4901	46.1788	33.2216	55.6521
10	18	75	8.1736	-0.74795	0.63945	20.7215	45.0426	35.8548	55.731
10	18	80	10.3125	0.26465	0.44485	18.5313	44.0313	37.5804	56.1182
10	18	85	11.4538	0.28605	0.5653	16.494	42.4444	39.1904	55.6697
10	18	90	14.2192	1.04615	0.93945	14.5055	41.0814	41.0005	56.1228
10	2	-90	18.5338	23.7265	28.3088	25.4321	21.0381	15.9489	60.5372
10	2	-85	18.6293	23.2599	28.1199	25.6239	21.3411	16.4266	60.605
10	2	-80	18.143	22.4223	28.1862	26.1105	21.5274	16.8354	61.2792
10	2	-75	18.3082	22.615	28.1503	26.6294	21.8315	16.8513	61.1557
10	2	-70	18.082	22.0159	27.0694	26.0541	21.7931	17.2509	60.7007
10	2	-65	17.8873	21.4355	26.9491	26.3674	22.1592	17.2265	60.9265
10	2	-60	18.0284	21.5074	27.0237	26.1007	22.4388	17.4426	60.3573
10	2	-55	17.9331	21.7391	27.0097	26.6216	22.3525	17.6345	60.5941
10	2	-50	18.2396	21.6236	26.4588	26.6647	23.9877	18.2481	60.533
10	2	-45	17.6245	21.0544	26.1996	26.384	23.4128	18.5826	61.4472
10	2	-40	18.3514	21.2736	25.9071	26.4982	23.8842	18.5402	61.1994
10	2	-35	18.416	21.2613	25.8384	26.9472	23.5084	18.544	61.3296
10	2	-30	18.5371	20.2902	25.5196	26.2038	24.0157	18.4463	60.9686
10	2	-25	18.697	20.7156	25.0917	26.1404	24.0817	19.4002	61.0166
10	2	-20	18.2863	20.6011	24.7844	26.1037	24.6763	19.9422	60.9487
10	2	-15	18.6173	20.3769	24.176	26.1517	24.8519	19.6555	60.898
10	2	-10	18.9991	20.0021	23.9553	25.8468	24.9858	20.2758	61.0735
10	2	-5	19.3253	19.9624	23.9031	25.3668	24.9732	20.6776	61.313
10	2	0	19.4227	19.9593	23.9978	24.759	24.7511	20.959	61.1709
10	2	5	19.7582	19.9824	23.4297	24.6697	24.9192	21.1293	60.6159
10	2	10	20.0697	20.0252	22.8766	24.4018	25.0088	21.2421	60.6687
10	2	15	20.3148	19.2037	22.3994	24.4849	24.7503	21.2627	60.6013
10	2	20	20.3936	20.708	22.1068	24.2671	25.0501	22.0898	61.0041
10	2	25	20.9463	20.3757	22.6787	24.215	24.7982	21.5634	60.3963
10	2	30	21.1418	20.7953	21.7055	22.8607	24.6747	22.5605	60.9852
10	2	35	21.7154	20.4143	22.5295	23.1354	24.1744	22.7776	61.2148
10	2	40	22.1029	21.0635	22.0039	22.7715	23.9337	22.7589	60.8909
10	2	45	22.2826	20.6657	22.3601	22.5678	23.7075	22.2229	60.9612
10	2	50	22.9397	21.3417	22.0887	22.4518	24.2004	23.1264	60.9562
10	2	55	22.782	21.1711	21.8549	21.8073	23.5463	22.6211	60.7106
10	2	60	21.5616	20.9362	22.3823	21.7279	23.2251	22.8833	61.1128
10	2	65	23.4953	21.9129	21.1029	21.1776	23.3382	22.521	61.0408
10	2	70	23.6034	21.5715	21.589	20.8364	22.941	22.8187	61.3098
10	2	75	23.8169	22.1482	22.0345	21.069	22.5438	22.8682	61.0916
10	2	80	23.88	22.7242	22.2036	20.518	23.0411	22.0272	61.2779
10	2	85	24.5027	23.5704	22.369	20.5694	22.7737	22.8247	61.6052
10	2	90	24.9583	22.9068	22.4638	20.1987	21.8991	22.7464	61.0918
10	20	-90	-0.5851	39.0697	48.6011	12.3387	-7.133	-9.5096	47.1086
10	20	-85	-3.07765	36.1234	47.2788	15.291	-6.92505	-10.1153	46.5791
10	20	-80	-4.8733	33.4757	50.379	18.8152	-7.1269	-10.0335	47.1838
10	20	-75	-5.60195	30.6304	50.2163	22.3051	-5.84935	-10.6493	47.5857
10	20	-70	-6.0434	28.5509	50.6165	23.4319	-5.86715	-11.1701	47.1514
10	20	-65	-7.21075	25.6227	50.2516	27.0317	-4.55975	-10.5944	47.2925
10	20	-60	-7.8	23.8718	50.1681	28.9976	-3.9802	-10.3651	47.6775
10	20	-55	-8.28125	17.4683	49.265	34.443	-1.0557	-9.2219	47.9384
10	20	-50	-7.8485	17.1324	49.3098	35.4547	-0.8806	-9.276	48.0983
10	20	-45	-7.67885	13.3828	47.8742	39.3189	1.7667	-8.1843	48.1878
10	20	-40	-7.662	11.4118	47.1388	40.9716	3.0821	-7.54535	47.7619
10	20	-35	-7.18375	8.97465	45.9905	42.8952	5.7852	-7.49995	47.9843
10	20	-30	-6.55895	6.3492	44.2052	44.6065	8.06435	-6.6156	48.6326
10	20	-25	-6.7006	3.65735	41.9529	46.2473	11.6291	-6.0265	49.1009
10	20	-20	-6.3235	1.5214	40.4164	47.676	14.3373	-6.01035	49.4881
10	20	-15	-6.24155	-0.6067	37.0386	48.4132	16.9065	-4.97955	50.0037
10	20	-10	-7.09295	-1.2108	35.151	49.2803	20.9038	-4.1834	50.2597
10	20	-5	-7.1145	-2.79755	31.3655	49.294	23.897	-3.26015	50.5076
10	20	0	-7.41175	-3.48515	28.289	49.0232	27.6886	-2.4813	50.6861
10	20	5	-6.1003	-3.91335	25.3864	48.9104	30.3338	-0.4475	51.1013
10	20	10	-6.4204	-4.2344	21.4439	48.4464	33.5073	0.68965	50.7985
10	20	15	-5.28055	-3.4708	18.8657	46.4407	36.0675	2.76815	50.9868
10	20	20	-4.45255	-4.8027	15.4317	46.165	39.6322	4.62395	51.3477
10	20	25	-3.8935	-4.32895	13.2805	45.7345	41.8773	7.04285	51.9282
10	20	30	-3.026	-3.9107	9.81825	43.3787	43.3426	9.3227	51.7809
10	20	35	-2.9603	-4.7999	6.79485	41.5765	45.121	12.6635	52.1472
10	20	40	-3.2763	-4.112	4.62925	39.2227	46.6676	15.1022	52.6945
10	20	45	-2.0977	-4.4456	2.57985	37.1559	47.0578	18.2376	52.5287
10	20	50	-1.2531	-4.80075	0.6485	34.2708	47.8201	21.454	52.9589
10	20	55	-1.24875	-4.92045	-0.33255	30.6057	47.7177	24.5452	52.8425
10	20	60	-0.05925	-5.0821	-1.82345	28.1151	48.3313	27.7769	53.0695
10	20	65	1.58065	-4.3958	-1.93935	24.7272	47.4006	30.5943	53.3775
10	20	70	2.54255	-4.16355	-3.05105	21.7628	47.1638	33.452	52.7799
10	20	75	4.087	-2.88335	-2.98295	19.2142	46.8203	36.0878	52.7878
10	20	80	6.28975	-2.6978	-2.7372	16.6058	45.6589	38.8729	53.4008
10	20	85	8.38945	-2.81305	-2.9232	13.7084	44.0526	40.8165	53.7752
10	20	90	13.6546	-2.5327	-2.6853	10.9885	42.7201	41.9988	53.4928
10	25	-90	-12.762	41.1259	51.6572	2.97755	-18.2334	-18.4841	37.3837
10	25	-85	-15.1846	37.2651	52.7101	6.5109	-18.8777	-19.3555	36.886
10	25	-80	-17.1475	33.1148	53.4803	11.2994	-18.8162	-19.7977	37.2908
10	25	-75	-18.7345	28.2695	53.7008	15.3486	-18.5983	-20.312	37.3404
10	25	-70	-18.8361	26.4811	53.3631	18.0577	-18.386	-20.9347	37.619
10	25	-65	-19.9657	22.3789	53.9064	22.3882	-17.6836	-20.5333	36.9666
10	25	-60	-20.8086	17.7473	54.0406	27.1317	-16.1475	-20.7654	37.9621
10	25	-55	-20.3862	12.4003	53.4941	32.1917	-14.1875	-19.8224	38.1087
10	25	-50	-20.2722	10.732	53.0481	33.6554	-13.5564	-18.9599	38.318
10	25	-45	-20.0959	6.28515	51.6524	37.6413	-10.4008	-18.0024	38.8809
10	25	-40	-18.8123	1.14495	50.5565	42.7694	-6.7475	-16.5154	38.885
10	25	-35	-18.2458	0.15195	50.1826	43.6766	-5.51725	-16.8611	39.2463
10	25	-30	-17.2021	-3.12455	47.7529	47.3698	-2.1642	-16.5447	39.8085
10	25	-25	-16.7499	-6.31955	44.7354	49.2829	2.1791	-15.5921	39.8239
10	25	-20	-15.4658	-9.6899	41.2328	49.6313	7.1233	-15.5968	40.6719
10	25	-15	-15.3368	-10.9874	39.2809	51.5067	10.9488	-15.4268	41.0329
10	25	-10	-15.5684	-13.0212	34.2426	52.8319	14.9754	-15.0498	40.804
10	25	-5	-15.8134	-14.0336	29.7001	53.0887	20.8075	-14.2328	41.4449
10	25	0	-15.9325	-14.9697	26.2539	53.2934	24.4003	-13.922	42.2834
10	25	5	-15.1488	-14.9265	22.6588	52.9078	28.517	-11.6659	42.5075
10	25	10	-14.8438	-15.4116	17.88	52.5108	32.2061	-10.1838	42.7388
10	25	15	-13.8859	-15.1857	13.3997	51.7623	36.1221	-8.05035	42.9487
10	25	20	-12.9758	-14.5411	9.18895	50.1797	39.9978	-5.29395	42.819
10	25	25	-12.33	-13.7218	5.16445	48.6405	42.9108	-2.55155	43.8284
10	25	30	-12.1354	-13.4477	1.09265	46.2197	45.7315	0.32245	43.9994
10	25	35	-12.7046	-12.2782	-1.45035	44.0024	47.8558	3.65065	44.0168
10	25	40	-12.5078	-12.2684	-4.87875	40.3819	49.5999	7.704	44.059
10	25	45	-12.4521	-12.1316	-7.24195	35.6525	50.6149	11.6041	44.5065
10	25	50	-12.8725	-12.5671	-9.9894	32.9389	51.2447	15.9281	45.0485
10	25	55	-12.2007	-13.1784	-11.6076	28.2381	51.8228	20.0837	45.3225
10	25	60	-11.9328	-13.0904	-12.7524	24.7262	51.7942	24.5696	44.939
10	25	65	-11.2459	-12.7476	-12.8177	21.0774	52.5791	28.68	45.7531
10	25	70	-8.82395	-12.3884	-13.2788	16.6388	51.8351	32.7357	45.0635
10	25	75	-7.1992	-11.7142	-13.3791	12.6895	50.6744	36.4194	46.1311
10	25	80	-4.70045	-11.3113	-12.7013	9.3736	49.7926	39.755	45.4156
10	25	85	-2.14365	-10.9655	-11.8959	5.44555	47.658	42.444	46.0896
10	25	90	0.97175	-10.7502	-11.8066	2.4832	45.4841	45.9403	46.2595
10	30	-90	-26.1883	40.5181	52.5964	-9.2349	-30.7203	-30.9039	24.9277
10	30	-85	-29.0121	35.853	53.8875	-3.91805	-30.5516	-30.4819	24.972
10	30	-80	-30.0457	31.2934	55.5531	1.5643	-30.7048	-29.5242	25.4742
10	30	-75	-31.9453	25.5683	55.2249	6.6122	-31.4514	-29.809	25.3274
10	30	-70	-32.7931	23.5051	56.0312	9.2714	-31.2649	-30.1383	25.0082
10	30	-65	-33.2816	21.8196	55.8621	11.8432	-31.4793	-30.6252	25.7692
10	30	-60	-33.7717	15.6223	55.2835	18.1938	-30.2013	-30.8496	25.5926
10	30	-55	-33.1716	5.60325	55.158	28.0864	-27.7971	-29.8269	26.546
10	30	-50	-33.1307	2.78255	55.3642	30.0984	-27.1964	-29.6365	26.5362
10	30	-45	-32.3951	-2.5411	53.6081	35.6465	-23.8644	-29.6791	26.7146
10	30	-40	-31.2427	-8.7582	51.8066	41.9168	-19.7761	-28.1955	27.756
10	30	-35	-30.1491	-11.2818	50.7385	44.5187	-16.9013	-28.1949	27.9281
10	30	-30	-30.0332	-14.4548	48.695	47.199	-14.547	-28.0886	28.5544
10	30	-25	-27.7764	-17.8161	45.5701	50.4316	-9.42275	-27.1927	29.2625
10	30	-20	-27.3781	-21.5733	40.8847	52.4477	-2.95755	-28.1217	29.8877
10	30	-15	-25.8248	-23.5304	37.2019	54.3326	1.2894	-27.4474	29.9638
10	30	-10	-25.0094	-25.2997	31.8301	55.2019	7.58755	-26.8311	31.2071
10	30	-5	-24.7887	-26.7679	27.0035	55.4882	13.3237	-27.106	31.2286
10	30	0	-24.9768	-27.1149	21.2704	55.4571	18.9517	-25.9579	31.7957
10	30	5	-24.7263	-27.849	16.6421	55.2529	24.0659	-24.871	31.9447
10	30	10	-22.5263	-27.3075	11.2274	54.5887	29.5143	-22.5731	32.6165
10	30	15	-23.0781	-26.7684	5.925	53.5748	34.7717	-20.3614	32.1665
10	30	20	-22.9808	-25.7396	0.43755	52.8487	39.5911	-17.3456	33.1927
10	30	25	-23.3986	-24.8434	-4.615	50.3077	44.123	-13.6963	33.8676
10	30	30	-23.2623	-23.9542	-9.02935	47.4554	46.7522	-10.7396	34.6606
10	30	35	-23.7281	-23.1204	-14.0468	43.7928	50.298	-6.09465	33.2051
10	30	40	-23.6625	-21.9732	-16.8329	39.581	51.9256	-1.21345	34.5673
10	30	45	-24.2939	-21.7827	-20.3132	35.1579	53.6664	3.7132	34.4802
10	30	50	-24.8149	-21.9949	-22.8032	30.4947	54.1127	9.40835	34.2662
10	30	55	-24.6347	-22.6655	-25.0043	25.1766	55.0622	14.6224	35.4264
10	30	60	-24.4141	-22.6628	-25.4043	19.5707	55.0267	19.9514	36.6213
10	30	65	-23.7078	-22.2293	-25.9994	14.5257	54.7871	24.3717	35.8805
10	30	70	-22.2896	-22.6343	-25.5363	9.05045	54.2861	30.3078	35.9459
10	30	75	-20.5377	-20.7874	-25.6119	4.5848	53.7221	35.1926	36.087
10	30	80	-18.0934	-20.3844	-24.2012	-0.7616	52.6084	39.2023	36.0331
10	30	85	-15.1582	-20.4285	-23.0118	-4.67965	50.3246	43.4197	36.4549
10	30	90	-10.9318	-20.7559	-21.1124	-8.30285	47.0905	46.6329	36.2049
10	35	-90	-39.1309	39.7728	52.5866	-22.1016	-42.2672	-39.6005	11.7582
10	35	-85	-42.0312	34.2393	54.7927	-16.6466	-42.9156	-39.5834	11.2023
10	35	-80	-44.2012	28.501	56.182	-9.75015	-43.8895	-40.6555	11.7117
10	35	-75	-45.7955	21.6654	57.5548	-2.8587	-44.9996	-39.6572	12.4243
10	35	-70	-46.392	19.4012	57.084	-0.2748	-44.113	-39.1431	12.5415
10	35	-65	-46.8023	12.0813	57.1352	7.5162	-44.3315	-39.2219	12.4858
10	35	-60	-47.1912	9.1158	57.2824	10.8992	-44.328	-39.7168	13.0742
10	35	-55	-45.4892	-3.0621	56.7679	23.2138	-41.9219	-38.5814	13.3541
10	35	-50	-44.8754	-6.81995	56.4081	27.3527	-40.6175	-39.4693	15.8137
10	35	-45	-43.1288	-13.5147	54.6716	34.3053	-36.8818	-38.3293	14.374
10	35	-40	-42.5077	-17.3345	53.6495	37.8921	-34.7203	-38.8565	14.0376
10	35	-35	-41.4215	-21.0912	52.0267	41.8899	-32.0759	-39.3409	15.1989
10	35	-30	-40.3905	-25.8773	48.6679	46.4997	-26.973	-39.1059	15.5729
10	35	-25	-38.8721	-29.8879	44.441	50.4143	-20.6284	-38.94	16.2116
10	35	-20	-36.3483	-33.8864	39.1107	54.4752	-13.738	-39.2792	17.9965
10	35	-15	-35.4139	-36.1891	34.9913	54.9768	-8.5648	-39.6417	17.9428
10	35	-10	-34.4226	-37.7409	28.6429	56.5684	-0.63665	-39.6099	18.4986
10	35	-5	-33.6683	-39.2162	20.5624	57.5256	8.001	-39.4601	19.677
10	35	0	-33.4793	-39.7687	14.6964	57.3136	13.7605	-39.0745	20.4591
10	35	5	-33.471	-39.6695	9.7424	56.871	19.1919	-38.0264	20.2686
10	35	10	-33.0349	-39.4833	3.47975	56.9764	25.4153	-36.2299	21.0023
10	35	15	-32.2309	-39.0275	-3.3387	55.8077	31.8688	-34.2234	20.9517
10	35	20	-32.4506	-37.0652	-10.5312	53.7081	39.2563	-30.1556	21.4276
10	35	25	-32.9531	-36.2305	-16.4223	51.6489	44.3229	-26.4935	23.005
10	35	30	-34.8	-35.5333	-22.0359	44.5448	47.6625	-21.8509	22.7814
10	35	35	-35.3669	-34.099	-27.051	41.9064	51.6936	-16.442	23.4976
10	35	40	-36.2495	-32.494	-30.9623	38.0382	53.5834	-10.8316	23.4401
10	35	45	-37.2433	-32.2484	-33.6083	32.3597	54.7543	-4.94365	23.5957
10	35	50	-36.9507	-31.6922	-37.1777	26.0587	56.5731	1.1162	23.8802
10	35	55	-37.7216	-31.8272	-38.7281	19.7955	57.477	8.1097	24.547
10	35	60	-37.8458	-31.9705	-39.5037	13.3896	57.0228	14.6714	24.4289
10	35	65	-37.6193	-31.4016	-39.429	7.01325	57.1652	20.6695	24.7596
10	35	70	-36.028	-31.2233	-38.3512	-0.15795	56.5287	26.7665	24.8591
10	35	75	-33.9941	-30.7522	-37.8415	-5.85015	54.9086	32.4712	25.1135
10	35	80	-32.111	-31.4075	-36.5425	-11.3027	53.8959	38.6369	25.1571
10	35	85	-28.8609	-32.547	-35.6878	-16.3553	50.6697	43.0493	25.1146
10	35	90	-24.4175	-33.1581	-33.7243	-21.3679	47.9973	47.5439	25.7138
10	4	-90	17.9503	26.1393	31.1761	25.6314	18.7406	14.1858	60.5334
10	4	-85	17.7828	25.5172	30.8892	26.1578	18.337	14.1222	60.8613
10	4	-80	17.274	25.2328	30.8859	26.1969	18.991	13.9658	60.2784
10	4	-75	17.0514	24.3637	30.5921	27.1482	19.362	14.0101	60.569
10	4	-70	17.11	24.1622	30.637	27.4395	19.6771	14.2864	60.8346
10	4	-65	16.7482	23.7086	29.9563	27.4171	19.4516	13.8209	60.4338
10	4	-60	16.3259	23.0468	30.0594	27.8628	20.6806	14.218	60.8541
10	4	-55	16.4325	22.2768	28.78	28.7221	21.4586	14.6333	61.1316
10	4	-50	16.3015	21.7895	29.2369	28.245	21.879	15.1312	60.4466
10	4	-45	16.1049	21.7203	28.455	28.1563	22.2002	15.4135	60.7409
10	4	-40	15.364	21.097	28.2976	28.4272	22.4621	15.8315	60.1799
10	4	-35	15.9137	20.946	28.1841	28.7973	22.9362	16.2124	60.709
10	4	-30	15.7835	20.1156	27.4019	28.4672	23.6686	16.1493	60.26
10	4	-25	16.2129	19.5862	27.6508	28.639	23.2673	16.9135	60.868
10	4	-20	16.6731	19.9969	25.9943	28.7184	24.238	17.1901	60.7606
10	4	-15	16.1224	19.4203	26.2285	29.0585	24.8048	18.5066	60.9129
10	4	-10	16.5414	19.3354	25.9441	28.2224	25.3616	18.5238	60.8402
10	4	-5	16.4571	18.8677	25.6095	28.3649	25.7934	19.3437	60.7264
10	4	0	17.1693	18.0032	24.3259	28.0162	25.9776	19.1415	60.4438
10	4	5	17.0601	18.6202	24.6302	27.48	26.4947	19.2846	60.9376
10	4	10	17.5369	18.5931	23.9281	27.8098	26.42	20.0504	61.0148
10	4	15	17.8795	18.8284	23.5185	27.42	26.799	20.9719	60.6454
10	4	20	18.0957	18.3031	22.8731	26.8202	27.4892	20.3838	60.9363
10	4	25	18.2304	18.0157	22.3438	26.8894	27.1317	20.8524	61.0069
10	4	30	19.1317	17.7336	22.582	26.1716	27.5147	22.3638	61.002
10	4	35	19.6714	18.2281	21.4633	25.6517	27.3358	22.5098	61.5425
10	4	40	20.159	18.3746	21.3406	25.2734	27.3478	23.2131	60.9674
10	4	45	20.3362	18.5298	21.4531	25.0822	26.5993	23.2234	61.3372
10	4	50	21.0033	18.3033	20.4779	24.2253	27.4765	23.6717	60.7201
10	4	55	21.0604	18.6232	20.9444	23.7496	26.6689	24.4871	61.1855
10	4	60	21.2108	18.855	20.3592	23.4348	27.4393	24.4374	61.1242
10	4	65	22.1205	18.7224	19.8863	23.1569	25.9571	24.4535	61.171
10	4	70	22.6534	19.095	19.9874	22.1048	26.4683	24.8488	61.1962
10	4	75	23.4175	19.5683	19.7056	21.7235	26.1712	25.1999	61.1343
10	4	80	23.611	19.6551	19.6592	21.2649	25.9285	24.8975	61.0692
10	4	85	24.2321	20.4174	19.8569	20.9593	24.9594	25.8056	60.8594
10	4	90	24.8501	20.2499	19.2681	20.8583	24.8048	25.4551	61.4836
10	40	-90	-51.1133	37.6219	51.2838	-35.6457	-52.4308	-48.2352	-3.90175
10	40	-85	-55.0855	31.7625	54.8453	-29.2477	-54.9302	-47.6793	-3.5514
10	40	-80	-57.1842	25.2321	56.4229	-22.3863	-55.9169	-48.8159	-3.10725
10	40	-75	-57.9003	17.2079	56.6844	-14.0989	-56.4008	-47.4316	-3.10155
10	40	-70	-58.1347	13.8421	56.6488	-10.6618	-56.6473	-46.6349	-2.7815
10	40	-65	-58.5939	5.7148	56.9878	-2.48605	-58.0803	-46.3838	-1.74665
10	40	-60	-57.7144	-1.7231	57.2816	6.2885	-57.3965	-45.0363	-1.48445
10	40	-55	-56.3473	-11.948	57.4282	16.9262	-55.9288	-44.5349	-0.56835
10	40	-50	-54.4781	-17.0216	56.9667	22.8682	-54.3336	-45.2364	-0.38515
10	40	-45	-53.6072	-21.1206	55.4606	27.6124	-52.4679	-46.94	-0.37955
10	40	-40	-50.5951	-29.7123	52.6591	36.2537	-47.6156	-48.4708	0.53105
10	40	-35	-49.5556	-33.4608	50.425	41.1228	-44.3194	-46.6844	1.18185
10	40	-30	-48.3346	-37.6519	48.3264	45.5756	-39.9599	-47.9235	2.38075
10	40	-25	-46.6249	-42.0326	42.4976	50.1906	-33.3119	-48.0481	2.8698
10	40	-20	-45.6125	-47.1189	36.1562	54.7119	-25.0837	-50.09	3.76325
10	40	-15	-44.0818	-48.6234	31.2052	56.548	-19.189	-50.836	4.0398
10	40	-10	-42.375	-50.7903	22.9911	57.4873	-9.772	-52.099	6.07995
10	40	-5	-41.7272	-51.5305	14.9131	58.4864	-0.74815	-52.4271	6.92945
10	40	0	-39.2788	-51.0071	8.52545	57.8884	5.6424	-51.6723	7.43045
10	40	5	-40.2328	-50.4141	2.3521	58.0497	13.3109	-50.7287	7.7933
10	40	10	-39.8821	-50.1044	-5.37325	57.5621	20.62	-50.1989	8.12925
10	40	15	-39.6908	-48.9096	-12.9578	57.307	28.4766	-47.5075	8.2191
10	40	20	-42.1615	-47.733	-19.593	56.241	35.6823	-44.59	9.1691
10	40	25	-42.7955	-45.9301	-26.7098	52.2604	42.0308	-41.0095	8.7401
10	40	30	-42.3427	-44.742	-33.4956	48.4149	46.7125	-35.891	9.59665
10	40	35	-44.7865	-43.0003	-41.422	42.0045	52.3459	-27.8895	10.4926
10	40	40	-46.1448	-42.4124	-45.8659	35.4104	55.0453	-21.4624	10.4787
10	40	45	-47.2165	-41.2579	-48.6568	28.7239	57.1238	-14.3041	10.9801
10	40	50	-48.2312	-40.376	-51.9722	20.7241	58.0583	-6.8378	11.1875
10	40	55	-49.2784	-40.0013	-52.8811	12.6649	58.05	0.62605	11.2035
10	40	60	-50.2814	-40.3907	-53.169	5.498	58.3186	7.57555	11.939
10	40	65	-50.2753	-39.7039	-52.0087	-2.765	57.9175	15.7815	11.6549
10	40	70	-49.7751	-40.378	-51.1022	-10.0117	57.5421	23.3296	11.987
10	40	75	-48.1675	-41.5498	-49.9562	-17.1577	56.2505	30.0187	12.5032
10	40	80	-45.5498	-42.054	-47.8557	-24.7057	53.5223	36.6748	12.8149
10	40	85	-41.7488	-42.2812	-46.1626	-30.34	50.1551	41.9226	13.1441
10	40	90	-37.2326	-44.3297	-45.0907	-35.4126	47.0687	47.3051	12.9292
10	45	-90	-62.9502	35.082	49.2142	-49.1172	-60.9714	-55.7164	-19.6802
10	45	-85	-66.4867	27.9603	52.8342	-41.8807	-63.2872	-55.5737	-19.3987
10	45	-80	-68.7339	19.7635	55.2839	-34.4918	-65.1154	-55.6186	-18.9415
10	45	-75	-68.6	11.3801	56.3454	-25.2783	-66.4912	-54.4569	-17.9174
10	45	-70	-68.4325	7.93365	56.6218	-21.2795	-66.964	-53.7638	-18.2944
10	45	-65	-66.4483	-1.3248	56.9103	-11.7384	-68.8851	-51.3459	-17.2993
10	45	-60	-66.1598	-7.0773	57.4627	-6.04875	-69.9787	-49.334	-16.8975
10	45	-55	-61.3306	-22.6813	56.5698	11.626	-69.1051	-47.1519	-15.7729
10	45	-50	-60.3036	-23.6995	56.0992	12.2302	-68.3723	-46.6884	-16.035
10	45	-45	-59.2649	-29.4218	55.4725	19.461	-66.7127	-48.421	-15.752
10	45	-40	-57.1724	-40.8856	51.695	32.907	-61.1897	-54.7118	-15.0595
10	45	-35	-55.6855	-45.5067	49.0831	37.2199	-58.1592	-55.0568	-13.7564
10	45	-30	-54.8591	-49.449	45.9444	42.5632	-53.4128	-55.9171	-13.013
10	45	-25	-53.1713	-53.9522	40.4027	47.8911	-46.1408	-56.3819	-11.7026
10	45	-20	-51.6885	-59.0671	32.0406	53.2616	-36.6463	-58.4352	-9.83975
10	45	-15	-50.9423	-60.3307	27.0602	55.5518	-30.1757	-59.6157	-9.6966
10	45	-10	-49.5174	-62.0518	15.0458	57.8122	-17.2774	-61.5255	-8.18575
10	45	-5	-46.5483	-62.0219	7.57965	58.1264	-9.3565	-63.1741	-7.8189
10	45	0	-46.2196	-61.6352	1.0295	58.5639	-1.8956	-63.7949	-6.05495
10	45	5	-45.0307	-59.0126	-5.92795	58.1664	5.54225	-63.0495	-6.01715
10	45	10	-42.7692	-55.6817	-13.8491	57.5866	14.2186	-62.7013	-5.3726
10	45	15	-42.6668	-54.1508	-22.5145	57.1031	23.64	-60.4329	-5.2396
10	45	20	-47.5941	-53.6731	-30.8956	54.6549	31.3266	-58.5877	-5.10625
10	45	25	-50.8754	-52.2971	-38.577	51.6968	38.1977	-54.4135	-4.89035
10	45	30	-51.7484	-52.1047	-45.8468	47.0277	44.6356	-49.4898	-4.68765
10	45	35	-52.2169	-50.8207	-51.4859	41.1276	49.4368	-43.2424	-3.90485
10	45	40	-54.1598	-49.6945	-55.8578	34.3248	53.8552	-36.002	-3.78455
10	45	45	-56.683	-49.7563	-58.5444	26.1291	56.1386	-28.1729	-4.14585
10	45	50	-58.2788	-48.5101	-61.4086	18.1549	57.0847	-19.8515	-2.5576
10	45	55	-61.0108	-47.633	-62.9669	9.0536	58.6144	-11.83	-2.2472
10	45	60	-62.675	-47.684	-63.3402	0.49005	58.3254	-2.5114	-1.63275
10	45	65	-64.5589	-45.3586	-61.376	-8.00465	58.4004	6.0678	-1.58315
10	45	70	-64.5061	-44.0735	-59.1734	-16.7805	58.1288	15.2396	-1.66835
10	45	75	-63.5923	-46.0887	-57.0772	-25.0667	56.5414	22.9016	-1.7611
10	45	80	-62.8315	-49.9978	-56.3056	-32.4787	54.5361	31.6945	-1.1491
10	45	85	-58.4395	-52.6255	-54.4424	-39.2647	50.8353	37.8734	-1.2418
10	45	90	-53.1416	-50.4986	-52.2709	-45.1255	46.3856	43.9213	-0.78975
10	50	-90	-75.5733	30.4829	45.241	-62.0643	-72.1573	-64.7699	-37.542
10	50	-85	-77.8606	23.0152	49.3985	-54.13	-72.7897	-64.1667	-36.8548
10	50	-80	-79.1897	14.0606	52.3655	-45.6317	-73.4874	-62.7983	-36.5369
10	50	-75	-77.4784	4.8904	54.2203	-36.2882	-74.7806	-61.1166	-35.6463
10	50	-70	-74.8131	0.13905	55.2116	-31.1171	-74.8855	-61.0867	-34.7633
10	50	-65	-69.0909	-8.0851	55.2313	-22.0052	-75.9292	-60.0718	-33.7576
10	50	-60	-66.3295	-17.4891	55.4681	-11.6377	-78.6893	-58.2753	-33.3591
10	50	-55	-66.4607	-30.2925	55.0502	1.56125	-80.9102	-49.8747	-32.0143
10	50	-50	-66.171	-35.0794	54.2347	7.22745	-80.0254	-49.3845	-32.136
10	50	-45	-65.9141	-45.111	52.0369	18.5941	-77.806	-55.3053	-31.3497
10	50	-40	-65.3237	-49.3021	50.1151	24.0332	-76.4326	-58.3786	-30.9859
10	50	-35	-63.986	-55.5236	46.7255	31.8111	-72.3504	-62.7997	-30.1651
10	50	-30	-63.072	-61.6776	43.0611	39.2707	-66.598	-64.3788	-29.4248
10	50	-25	-61.864	-67.1389	36.2038	45.5219	-59.0878	-66.2793	-27.9931
10	50	-20	-60.4171	-72.1706	27.0276	51.7871	-49.2355	-68.0289	-26.184
10	50	-15	-58.3362	-73.2896	20.9476	53.9447	-41.9898	-68.7596	-25.433
10	50	-10	-55.0289	-72.7347	8.68375	58.3348	-27.8775	-69.8378	-23.3526
10	50	-5	-52.7229	-70.4721	-0.68995	57.6352	-18.0643	-72.4732	-22.0439
10	50	0	-51.9455	-65.4933	-7.97265	57.6233	-10.2555	-72.3798	-21.665
10	50	5	-53.0104	-60.3929	-15.3997	58.0123	-1.41445	-74.2434	-20.6793
10	50	10	-51.6994	-59.1391	-23.5675	56.2929	7.51735	-74.0619	-19.9265
10	50	15	-50.0817	-58.2343	-33.3305	55.1613	18.1205	-73.1428	-19.2494
10	50	20	-53.6322	-60.5406	-42.856	53.3208	27.4056	-70.8915	-20.6482
10	50	25	-60.3571	-60.8386	-50.816	49.6742	35.1925	-67.6705	-20.3305
10	50	30	-59.5234	-58.3156	-56.2785	44.6437	41.3484	-61.0286	-19.6486
10	50	35	-60.619	-58.4299	-63.8285	37.6867	47.7955	-55.248	-18.8246
10	50	40	-62.8228	-57.4016	-67.8675	30.2414	51.9615	-48.2116	-18.9366
10	50	45	-61.5618	-50.6354	-74.406	17.7588	55.7869	-34.7473	-18.8461
10	50	50	-62.6559	-43.9244	-75.7828	8.2157	57.1223	-26.3484	-18.5086
10	50	55	-63.767	-45.9653	-76.4731	-2.38835	57.9742	-16.177	-17.4023
10	50	60	-66.1089	-48.1457	-74.8573	-12.5228	57.6112	-6.9445	-16.6361
10	50	65	-70.2401	-53.6558	-72.6557	-22.1314	57.2383	2.26935	-16.8622
10	50	70	-72.8132	-55.2244	-69.3924	-31.3387	56.2257	11.559	-16.5333
10	50	75	-73.184	-56.4203	-68.5058	-40.6541	54.6061	21.0629	-16.4029
10	50	80	-70.6567	-57.3905	-66.308	-48.6311	51.319	29.4504	-16.5319
10	50	85	-67.5965	-58.3248	-64.7672	-56.4149	47.1682	36.385	-16.3377
10	50	90	-62.407	-58.5467	-63.4293	-63.0287	41.0667	43.6956	-16.4796
10	55	-90	-87.9305	24.9576	40.3539	-75.0555	-80.3915	-72.8849	-55.3261
10	55	-85	-89.9611	15.4507	45.1334	-66.1428	-81.1872	-70.8258	-54.6096
10	55	-80	-89.4036	6.9926	48.3136	-57.3633	-82.1246	-68.3049	-54.2773
10	55	-75	-82.7602	-2.8888	50.6481	-47.0939	-83.1245	-62.0906	-53.3757
10	55	-70	-80.9088	-8.6489	51.5251	-42.8668	-84.8916	-58.4588	-53.5742
10	55	-65	-78.9495	-18.1956	52.3932	-30.7152	-84.0777	-58.6082	-51.4958
10	55	-60	-78.5568	-23.0042	52.4279	-26.5373	-85.1304	-55.324	-50.9465
10	55	-55	-74.1932	-42.5805	51.998	-3.7912	-89.0831	-54.787	-48.7659
10	55	-50	-73.8542	-42.9511	51.318	-2.69375	-88.4915	-54.635	-49.0852
10	55	-45	-71.8157	-53.962	48.8936	9.69615	-89.142	-60.7556	-47.9552
10	55	-40	-71.3374	-60.3326	46.1711	18.3714	-86.7485	-65.4711	-47.0958
10	55	-35	-70.548	-69.7061	42.2853	28.539	-83.3809	-73.3107	-46.404
10	55	-30	-70.1626	-74.2908	37.9492	34.6223	-78.5275	-75.4299	-46.0852
10	55	-25	-69.5307	-78.9633	30.7239	42.0538	-70.7528	-75.2672	-43.8633
10	55	-20	-68.3043	-82.9208	20.9435	48.2214	-59.0603	-76.3893	-42.7729
10	55	-15	-65.8166	-83.4227	14.6182	50.7238	-52.363	-76.5279	-41.1399
10	55	-10	-63.6343	-81.8839	4.76495	53.5382	-42.535	-79.3242	-40.627
10	55	-5	-61.7139	-72.061	-4.77385	55.0433	-31.2304	-79.544	-39.243
10	55	0	-60.7978	-68.5786	-15.9397	55.7201	-18.9846	-80.4283	-37.9353
10	55	5	-60.4038	-66.9168	-26.0768	55.599	-8.9653	-81.337	-36.8154
10	55	10	-58.9759	-67.0348	-37.5117	55.1636	2.49835	-84.2378	-36.6499
10	55	15	-56.3001	-66.5054	-44.1557	53.1595	10.6811	-83.7107	-35.7503
10	55	20	-59.8091	-66.325	-53.7554	50.5369	21.2796	-82.3712	-35.5299
10	55	25	-68.2677	-66.5425	-63.1176	46.2231	30.2252	-79.9517	-35.8167
10	55	30	-69.0314	-66.7443	-70.2977	40.4626	37.5286	-74.0487	-35.792
10	55	35	-66.2024	-68.6148	-80.9933	30.2025	45.7448	-62.516	-35.5224
10	55	40	-68.0405	-63.7277	-84.3682	21.444	50.6596	-55.5129	-35.0226
10	55	45	-67.6917	-54.6768	-84.0713	10.9375	52.7852	-45.5354	-34.6275
10	55	50	-67.4584	-54.2859	-82.4674	0.0347	55.0855	-35.6257	-33.662
10	55	55	-69.2182	-55.4421	-82.4958	-10.7929	55.9754	-26.0798	-33.9691
10	55	60	-69.7696	-60.4046	-80.9926	-21.7333	56.6591	-15.4934	-33.5292
10	55	65	-72.3128	-61.3468	-79.963	-32.2533	55.6116	-5.1003	-33.482
10	55	70	-78.6692	-61.2518	-78.9273	-42.9374	54.6735	5.77335	-33.7408
10	55	75	-84.2649	-61.713	-77.8731	-52.8555	52.0672	13.6796	-33.797
10	55	80	-83.1175	-64.5579	-75.0506	-60.6401	47.4019	23.0575	-32.6855
10	55	85	-80.6444	-67.1708	-74.2013	-69.1934	43.0737	31.711	-32.45
10	55	90	-75.6301	-67.301	-73.2772	-75.9402	36.017	39.2806	-32.2101
10	6	-90	16.8686	28.1089	33.8461	25.5164	15.2288	10.8475	60.4392
10	6	-85	15.9679	26.8512	34.1249	26.0218	15.7897	10.8089	60.3999
10	6	-80	15.6893	26.6023	33.5547	26.7553	15.9393	11.0624	60.4845
10	6	-75	14.925	26.358	33.8334	27.5698	17.2249	11.1618	60.2249
10	6	-70	15.7127	25.6361	33.6345	28.0546	17.1834	11.3452	59.8236
10	6	-65	15.0337	24.8103	33.3391	28.3698	17.8926	11.3161	59.9549
10	6	-60	14.3918	23.8458	32.7744	28.8972	18.5151	11.2302	60.3992
10	6	-55	14.4815	23.1448	32.3449	29.4845	19.1459	11.8195	60.1431
10	6	-50	13.8983	22.2352	31.8346	29.6901	19.8424	11.4928	60.0296
10	6	-45	13.9072	22.1432	31.4414	29.7565	20.4304	11.5632	59.8173
10	6	-40	13.6181	21.0737	31.1149	30.0073	20.6204	12.653	60.0418
10	6	-35	13.5551	20.4797	30.5208	30.316	21.9944	12.3263	60.3068
10	6	-30	13.0834	20.1864	29.6944	30.7099	22.9046	13.6032	60.1651
10	6	-25	13.5381	18.8091	29.2409	31.4787	23.8549	14.0303	60.1595
10	6	-20	13.3585	18.5338	27.6894	31.5048	24.7609	14.4178	60.3976
10	6	-15	13.3344	18.0485	27.9591	31.3404	25.0301	15.2253	60.2819
10	6	-10	13.3118	17.285	26.8524	31.2511	26.2275	15.8717	60.9327
10	6	-5	13.8477	17.3799	26.5985	30.8419	26.5083	17.0873	60.9024
10	6	0	13.798	17.0414	25.6468	31.4169	27.4525	17.1372	60.9815
10	6	5	14.3419	16.4644	24.7574	31.2659	27.3486	18.1517	59.9706
10	6	10	14.2754	16.1785	24.1589	30.4426	28.0209	18.5254	60.6374
10	6	15	14.6775	16.4659	23.4722	30.755	28.8006	19.7425	60.8282
10	6	20	15.1184	16.0072	22.0459	29.8376	29.7032	20.5072	60.8389
10	6	25	15.8923	15.6488	21.9562	29.465	29.2214	20.8664	61.2867
10	6	30	16.1208	15.2514	20.9445	28.9257	29.3287	21.0317	60.7941
10	6	35	16.3531	16.2356	20.5361	29.0431	30.2477	21.6502	61.0635
10	6	40	17.3288	15.4588	19.673	27.8463	29.6044	22.7655	60.6108
10	6	45	18.4469	15.5658	19.8713	27.432	30.188	22.8569	61.2011
10	6	50	18.9394	16.185	19.6014	26.9094	29.9085	24.5077	60.7923
10	6	55	19.3711	15.3326	18.5468	25.6888	30.1909	25.1846	60.5492
10	6	60	20.0437	15.606	18.4466	25.4019	29.8461	25.3248	61.0185
10	6	65	20.5591	16.0872	17.8943	24.1338	29.434	26.44	60.0688
10	6	70	21.6075	15.4625	17.9666	23.6097	28.9566	26.5221	60.8762
10	6	75	22.2473	16.9844	18.1282	22.8758	28.7767	27.0349	60.9855
10	6	80	23.1272	17.4727	17.615	22.6849	28.6007	27.3651	61.1691
10	6	85	24.0496	17.8284	17.6778	22.2893	28.0813	27.3979	60.9686
10	6	90	24.8504	17.7978	17.5117	21.1756	27.7999	28.0636	61.2869
10	60	-90	-103.783	15.5267	35.5032	-81.2672	-85.2788	-80.9161	-72.5567
10	60	-85	-102.243	7.1242	40.1497	-75.7036	-88.8725	-73.9032	-72.7535
10	60	-80	-95.1736	-1.35085	42.9853	-68.6535	-90.6463	-71.4403	-72.0088
10	60	-75	-89.0686	-11.6388	45.6226	-58.3473	-91.0403	-62.1095	-71.3357
10	60	-70	-87.5706	-16.32	46.7302	-53.068	-92.0266	-56.8113	-70.7602
10	60	-65	-87.6949	-27.6302	48.053	-42.014	-92.0359	-54.6977	-69.0891
10	60	-60	-91.5293	-43.3411	48.1122	-25.1611	-86.0691	-60.4575	-67.4073
10	60	-55	-87.0301	-56.3481	47.3237	-10.781	-92.3404	-49.0596	-67.1843
10	60	-50	-86.5358	-57.0199	46.8819	-9.723	-92.7576	-50.6668	-67.0936
10	60	-45	-84.0895	-67.757	43.6759	4.1168	-98.4513	-67.2279	-66.0515
10	60	-40	-82.3079	-74.6508	41.7538	12.069	-98.3614	-73.2299	-64.4025
10	60	-35	-80.8893	-82.4751	35.8347	22.421	-94.8089	-79.5419	-63.1088
10	60	-30	-80.7425	-87.2374	31.8657	28.5023	-90.5709	-83.4699	-62.6118
10	60	-25	-80.8564	-92.6531	23.9969	37.315	-83.1804	-84.18	-62.4594
10	60	-20	-75.4124	-94.711	13.3811	44.4174	-71.1325	-84.1334	-59.3321
10	60	-15	-72.0614	-93.817	6.2281	46.6498	-62.8913	-85.2707	-58.5025
10	60	-10	-69.4521	-83.1719	-4.9991	49.9128	-51.1054	-86.4078	-57.1516
10	60	-5	-63.657	-79.6514	-18.5221	52.0313	-36.8259	-86.9261	-55.7148
10	60	0	-62.4032	-79.7228	-27.2966	53.0337	-28.1329	-86.6274	-54.8533
10	60	5	-60.2794	-84.2431	-43.734	52.1867	-11.3631	-79.8874	-54.1305
10	60	10	-64.0422	-82.9903	-53.5709	50.5591	-1.10175	-79.3678	-53.2684
10	60	15	-67.1522	-80.2836	-64.0961	48.3062	7.92365	-86.3832	-53.0964
10	60	20	-70.6756	-80.6517	-74.0799	44.8221	18.7632	-89.0433	-52.7122
10	60	25	-72.2054	-78.1517	-81.0271	39.1281	27.2336	-84.803	-51.9047
10	60	30	-74.79	-78.8093	-87.6874	32.7981	35.2799	-81.377	-52.7004
10	60	35	-74.2709	-76.3161	-91.8671	24.562	40.856	-73.2122	-51.5645
10	60	40	-75.0396	-68.8882	-92.1231	14.7348	46.0104	-65.7615	-50.9742
10	60	45	-78.4102	-58.682	-89.4282	4.56205	48.8494	-58.0288	-52.5542
10	60	50	-80.2716	-48.029	-86.8316	-6.83255	52.4541	-48.096	-51.7691
10	60	55	-78.2062	-51.6135	-88.4908	-19.3046	52.9014	-36.3568	-50.0506
10	60	60	-81.207	-56.1365	-88.9112	-31.2998	54.1616	-25.2061	-49.9722
10	60	65	-82.7738	-63.1949	-86.914	-42.4901	53.4113	-14.1592	-49.6037
10	60	70	-83.6101	-62.1075	-86.2345	-54.181	50.9344	-2.96065	-50.0996
10	60	75	-91.5879	-66.142	-85.3174	-64.5129	48.4849	6.80445	-50.2375
10	60	80	-98.3961	-68.0189	-80.6803	-68.2842	45.7561	14.2812	-50.0286
10	60	85	-97.7646	-77.4236	-78.8032	-75.9292	40.1795	23.1471	-49.2467
10	60	90	-88.8728	-78.0233	-81.2397	-88.4755	30.6614	33.5046	-48.8388
10	65	-90	-113.615	8.4874	27.698	-95.975	-96.525	-88.6225	-91.1243
10	65	-85	-107.755	-0.09835	32.6996	-89.0447	-98.3897	-80.493	-89.7102
10	65	-80	-101.307	-10.0558	36.5438	-79.5067	-99.1049	-75.4972	-89.4505
10	65	-75	-97.8058	-20.921	40.0795	-69.0845	-100.315	-59.5249	-88.4277
10	65	-70	-97.3624	-25.5654	40.7649	-64.9364	-100.809	-52.1039	-88.5
10	65	-65	-96.127	-38.2942	46.2578	-51.8099	-100.479	-48.0752	-87.0597
10	65	-60	-101.068	-52.7955	42.0537	-36.5133	-96.0611	-44.4199	-85.9822
10	65	-55	-96.8718	-64.8904	44.0461	-21.0505	-97.2695	-48.0487	-84.0541
10	65	-50	-95.4455	-70.2156	40.8102	-15.2072	-99.182	-58.1773	-83.7681
10	65	-45	-93.6676	-79.2998	37.8796	-4.09525	-105.61	-73.9331	-82.0168
10	65	-40	-91.6736	-91.3145	32.2398	9.99395	-107.632	-83.3854	-81.2737
10	65	-35	-89.8757	-92.7668	30.301	13.5069	-106.079	-85.4764	-80.1913
10	65	-30	-89.9585	-100.181	24.6492	22.6514	-101.752	-90.8924	-79.6162
10	65	-25	-90.4493	-104.723	16.8366	30.4766	-94.2936	-92.5162	-78.9699
10	65	-20	-83.7702	-106.062	5.94445	37.8594	-83.7798	-91.757	-76.4689
10	65	-15	-77.8101	-99.4243	-4.1131	42.1528	-73.1321	-94.0836	-75.6405
10	65	-10	-71.8673	-91.0171	-14.3686	45.0001	-61.7011	-95.3863	-74.5795
10	65	-5	-65.446	-88.716	-24.5149	47.2486	-51.1157	-93.7666	-72.7231
10	65	0	-53.4034	-90.029	-41.5352	47.7876	-32.5789	-89.0034	-70.4706
10	65	5	-59.1337	-90.9453	-54.5339	46.8169	-21.298	-88.1588	-69.5433
10	65	10	-65.9853	-89.856	-64.999	45.8019	-10.2461	-88.1141	-70.3173
10	65	15	-72.5319	-88.8692	-76.0092	42.9937	0.86115	-92.4063	-69.8004
10	65	20	-76.3157	-87.1574	-84.5636	38.9888	10.3851	-99.1862	-69.8756
10	65	25	-81.7764	-86.7648	-93.6655	33.9133	20.0994	-97.3649	-70.4328
10	65	30	-84.2522	-86.7095	-99.4638	26.8541	28.6535	-93.2034	-69.9865
10	65	35	-85.4484	-84.7966	-101.685	17.7499	35.7944	-86.9986	-69.4486
10	65	40	-87.1696	-76.7812	-98.954	7.9886	39.9518	-79.3414	-69.501
10	65	45	-89.1717	-64.8031	-96.8971	-3.10575	44.3029	-70.6868	-69.9665
10	65	50	-90.393	-51.5596	-94.6182	-16.0465	47.0605	-60.1904	-69.5255
10	65	55	-91.6223	-41.7287	-94.4385	-28.7417	49.4765	-49.1094	-69.0605
10	65	60	-90.0273	-45.2152	-94.8459	-41.0038	49.1538	-36.1303	-67.9985
10	65	65	-89.938	-54.9061	-94.9831	-53.287	48.2396	-24.4965	-66.9545
10	65	70	-92.1337	-62.168	-95.972	-66.3171	46.359	-11.911	-68.3179
10	65	75	-97.162	-70.7214	-94.5785	-77.1599	43.3658	-0.7444	-68.1533
10	65	80	-104.564	-79.3744	-93.6051	-86.9166	38.6459	9.3526	-68.0857
10	65	85	-105.433	-84.6381	-91.7262	-95.3734	32.6429	18.3939	-67.9837
10	65	90	-102.141	-88.0036	-88.4199	-101.491	23.9576	26.8386	-66.854
10	70	-90	-119.363	0.8087	18.1139	-109.296	-105.183	-94.4953	-107.915
10	70	-85	-113.479	-8.62645	24.8343	-100.094	-106.512	-85.4463	-106.749
10	70	-80	-107.899	-19.781	29.2497	-89.9891	-105.82	-75.8216	-105.239
10	70	-75	-107.107	-30.8096	32.37	-79.3668	-107.745	-59.7133	-105.132
10	70	-70	-105.98	-35.6977	34.0602	-75.0268	-107.551	-58.921	-104.535
10	70	-65	-106.335	-50.4567	35.6726	-60.5037	-107.068	-51.7576	-104.299
10	70	-60	-109.596	-64.6637	35.506	-46.4654	-103.731	-43.2144	-103.516
10	70	-55	-107.851	-70.0222	35.0363	-39.0902	-105.288	-49.2	-102.641
10	70	-50	-103.868	-82.2572	33.1168	-23.8971	-106.308	-65.5951	-100.209
10	70	-45	-101.26	-92.9496	29.4008	-10.0563	-110.864	-79.3088	-98.3666
10	70	-40	-99.9064	-104.041	24.7235	2.3941	-114.589	-88.5075	-96.5811
10	70	-35	-98.7742	-106.603	21.4654	7.84615	-114.001	-92.0174	-96.3149
10	70	-30	-98.0985	-111.076	16.4683	14.8481	-111.454	-96.5977	-95.2326
10	70	-25	-96.5367	-116.118	4.47375	26.0288	-101.33	-98.4605	-94.269
10	70	-20	-89.7702	-115.365	-3.1431	31.0724	-93.165	-98.5947	-92.1
10	70	-15	-81.8199	-104.216	-13.9939	35.9134	-82.5053	-100.458	-91.2827
10	70	-10	-70.4931	-97.7462	-25.6772	39.2895	-70.6088	-100.498	-89.4776
10	70	-5	-64.3397	-96.8726	-34.9262	40.3445	-61.2306	-100.174	-88.7788
10	70	0	-54.081	-97.2533	-49.6694	41.9248	-46.0843	-99.6586	-87.335
10	70	5	-62.6814	-97.8844	-65.5631	41.3409	-30.106	-96.6043	-87.1388
10	70	10	-67.1817	-97.3346	-77.2331	38.9346	-17.9898	-95.1498	-84.9249
10	70	15	-76.7982	-96.3504	-86.8802	36.5273	-8.17005	-98.7254	-85.4647
10	70	20	-83.353	-95.5839	-96.3582	32.8267	1.97255	-106.2	-86.3163
10	70	25	-89.2287	-93.1766	-102.21	27.1571	11.7269	-107.422	-85.637
10	70	30	-92.2826	-94.7248	-107.994	19.0322	20.5095	-103.883	-86.3798
10	70	35	-92.8972	-89.4934	-107.907	10.4614	27.7695	-98.7659	-85.8761
10	70	40	-96.4095	-83.4142	-106.128	0.2229	33.3531	-92.084	-87.5524
10	70	45	-97.3505	-71.3119	-103.361	-10.9137	37.7698	-82.33	-86.1252
10	70	50	-98.7969	-57.0367	-101.98	-24.9021	41.5102	-71.3858	-86.4303
10	70	55	-100.466	-44.5089	-101.237	-37.4678	42.0756	-60.3769	-85.5908
10	70	60	-100.294	-45.1026	-102.359	-50.3028	44.026	-47.6118	-86.7121
10	70	65	-97.8816	-49.8676	-104.071	-64.2184	42.7959	-33.672	-84.4879
10	70	70	-100.358	-62.3518	-103.145	-76.4018	39.5938	-21.4408	-84.3275
10	70	75	-104.077	-75.3978	-103.386	-88.5025	36.453	-9.30015	-84.9603
10	70	80	-110.15	-85.4485	-102.012	-99.2184	31.9762	0.2651	-85.3331
10	70	85	-114.662	-92.6577	-100.773	-107.562	25.5561	10.5559	-85.4885
10	70	90	-114.956	-98.8679	-99.4582	-114.443	16.6541	19.6525	-85.4303
10	75	-90	-122.562	-8.41705	9.5477	-117.023	-110.47	-100.07	-122.177
10	75	-85	-116.223	-18.5649	15.4584	-109.164	-111.212	-92.0988	-120.856
10	75	-80	-113.062	-29.2556	20.2705	-98.2805	-110.981	-85.546	-119.81
10	75	-75	-110.851	-42.3302	23.9682	-87.5678	-111.25	-76.6419	-118.378
10	75	-70	-110.574	-46.8396	25.2379	-81.9863	-111.675	-76.8935	-118.339
10	75	-65	-111.095	-58.5492	27.0122	-69.9737	-111.306	-70.7811	-116.686
10	75	-60	-112.154	-65.3431	27.251	-63.2037	-111.401	-70.1145	-118.945
10	75	-55	-109.196	-88.6255	25.2502	-35.6197	-111.457	-81.2377	-114.675
10	75	-50	-109.435	-90.2335	24.8929	-35.1696	-111.225	-77.6586	-114.67
10	75	-45	-108.343	-105.009	20.4947	-18.0106	-114.587	-86.904	-113.805
10	75	-40	-104.39	-112.487	15.4274	-4.67345	-118.285	-93.4902	-110.18
10	75	-35	-106.069	-117.755	11.9491	0.36895	-120.689	-97.7184	-111.3
10	75	-30	-105.255	-120.482	7.10545	7.15285	-117.947	-102.279	-109.91
10	75	-25	-102.604	-121.607	-2.1961	15.8909	-111.484	-104.952	-108.603
10	75	-20	-95.7853	-120.054	-12.3218	22.6548	-104.651	-105.175	-108.071
10	75	-15	-86.4688	-108.96	-23.7806	28.5088	-92.156	-104.596	-105.65
10	75	-10	-78.1414	-105.995	-34.5711	31.9586	-80.4736	-105.736	-104.533
10	75	-5	-64.8679	-104.552	-45.9241	32.9571	-69.6555	-104.791	-102.967
10	75	0	-57.5914	-104.204	-62.2432	33.6364	-54.4267	-105.814	-102.285
10	75	5	-67.4408	-103.242	-77.2626	33.9534	-39.1441	-103.174	-104.09
10	75	10	-72.7746	-102.31	-87.7212	31.1831	-26.7721	-103.258	-100.898
10	75	15	-80.4886	-102.488	-97.4091	29.823	-17.085	-105.406	-101.357
10	75	20	-89.127	-101.094	-106.039	24.9645	-5.5571	-109.892	-102.013
10	75	25	-96.9545	-101.923	-113.818	19.1921	3.6253	-116.163	-102.807
10	75	30	-101.65	-102.214	-115.687	11.2252	12.2196	-114.635	-102.816
10	75	35	-103.13	-95.4052	-112.902	3.3783	18.612	-111.013	-102.72
10	75	40	-104.016	-87.1494	-111.469	-8.19355	24.4432	-103.254	-102.503
10	75	45	-106.269	-74.0483	-110.979	-20.4545	30.2768	-94.3224	-103.069
10	75	50	-107.85	-59.2737	-110.264	-33.568	33.3441	-83.3805	-102.624
10	75	55	-110.977	-45.7871	-110.159	-46.5131	35.5951	-73.1279	-103.073
10	75	60	-108.063	-60.1923	-110.436	-60.7486	36.795	-58.4051	-102.34
10	75	65	-105.702	-64.9818	-108.867	-74.1343	34.4733	-43.8805	-100.194
10	75	70	-107.207	-71.7395	-108.346	-86.7819	33.1802	-31.2478	-100.379
10	75	75	-111.727	-77.6162	-110.118	-99.6013	29.2605	-19.5532	-102.211
10	75	80	-114.114	-90.7218	-109.911	-110.277	24.0277	-7.9173	-101.666
10	75	85	-120.102	-99.7964	-107.202	-118.101	16.583	1.92595	-102.197
10	75	90	-124.503	-107.928	-107.138	-124.051	7.5669	10.5546	-102.131
10	8	-90	15.9819	30.2788	36.4662	24.6123	12.6694	8.10435	59.6035
10	8	-85	15.0631	29.5049	37.042	25.6213	13.241	7.9384	59.5592
10	8	-80	14.6662	28.1719	36.3991	26.8668	13.4423	7.6337	59.7779
10	8	-75	13.811	27.4352	36.818	28.0249	14.323	7.7752	60.1974
10	8	-70	13.4348	26.7898	36.1711	28.3163	15.0902	7.78195	59.3897
10	8	-65	12.5351	25.1262	36.5725	28.9396	15.7213	8.3342	59.7301
10	8	-60	12.1722	24.9388	35.7524	29.7191	16.4565	8.0869	60.1454
10	8	-55	11.7352	23.437	35.3618	31.1106	17.4991	8.9082	59.8022
10	8	-50	11.8654	22.2199	34.9276	31.547	17.6538	9.1334	59.5228
10	8	-45	11.4044	21.7188	33.7884	31.9695	18.9154	9.5793	59.5679
10	8	-40	11.1117	20.8433	33.9029	32.2264	19.9912	10.088	59.5816
10	8	-35	11.2872	20.4408	33.5981	32.7787	20.465	10.3359	59.8708
10	8	-30	10.4928	19.1796	31.984	34.6117	21.4586	10.7815	59.8278
10	8	-25	10.7792	17.8073	30.4894	33.7255	23.2835	11.1343	59.9892
10	8	-20	10.669	17.9682	30.3339	34.4098	24.0355	12.2842	60.642
10	8	-15	10.5302	16.4522	29.2329	34.0521	24.6803	12.2397	60.2376
10	8	-10	10.3333	16.0595	28.3	34.3807	25.9825	13.1111	60.1806
10	8	-5	10.6185	15.3287	27.0742	34.0814	26.958	14.1401	60.2529
10	8	0	11.1149	14.7737	26.056	34.4374	28.0699	15.0255	60.1754
10	8	5	11.2333	14.4177	25.3451	33.9265	28.5177	15.1708	61.0549
10	8	10	11.5963	14.0708	24.011	33.46	29.5299	16.7188	59.9809
10	8	15	11.3125	13.7004	22.8492	33.1709	30.1712	17.4913	60.1698
10	8	20	12.4338	13.1337	22.0199	32.2049	30.4108	18.619	59.9826
10	8	25	12.7491	13.1471	20.706	32.6094	31.4792	19.9219	60.4877
10	8	30	13.7343	12.8139	19.9597	31.7261	32.3953	20.5297	60.5994
10	8	35	14.0649	12.7843	19.184	30.5837	31.4246	21.3543	60.7741
10	8	40	15.1661	12.9698	18.4074	29.9942	32.8244	22.1258	60.3076
10	8	45	15.8485	12.6595	17.7334	29.5567	32.5335	23.7905	60.7955
10	8	50	16.0237	12.478	17.2107	28.332	32.934	24.3981	60.6293
10	8	55	17.3707	12.576	16.8485	27.1888	32.4126	25.7255	60.477
10	8	60	18.4591	12.8515	15.6579	26.7428	32.7501	26.6713	60.8676
10	8	65	18.7556	13.4713	15.8077	25.1535	32.551	27.3001	61.0489
10	8	70	19.8256	13.1285	15.7198	24.7097	32.1405	28.4017	60.7458
10	8	75	20.7647	14.3668	15.1006	23.7833	31.936	29.3835	60.8153
10	8	80	21.756	14.1151	14.9627	22.655	31.8975	29.4129	60.4988
10	8	85	22.5495	14.613	14.7503	22.1421	30.7466	29.3788	60.8323
10	8	90	23.4668	14.8407	14.8378	21.1797	30.1668	30.3048	60.767
10	80	-90	-112.876	-16.4044	-0.45315	-118.424	-105.206	-103.108	-125.054
10	80	-85	-109.052	-26.36	5.78595	-111.117	-105.769	-101.224	-125.133
10	80	-80	-107.382	-37.1063	10.8224	-102.345	-106.087	-98.9125	-124.363
10	80	-75	-107.488	-39.3049	12.2537	-99.7288	-106.461	-97.6124	-124.207
10	80	-70	-106.208	-53.0573	15.8703	-86.3532	-106.159	-96.88	-122.686
10	80	-65	-106.738	-66.1559	18.6835	-73.6598	-107.198	-95.7051	-122.576
10	80	-60	-107.368	-71.7007	18.0643	-68.6196	-108.615	-96.549	-123.41
10	80	-55	-105.539	-91.3803	16.1124	-44.7367	-107.132	-94.6577	-121.285
10	80	-50	-104.728	-102.483	14.2461	-32.919	-107.21	-95.2386	-120.82
10	80	-45	-104.619	-103.658	14.0655	-31.6763	-107.905	-95.9365	-120.655
10	80	-40	-102.068	-115.974	6.084	-12.3401	-111.938	-98.6933	-117.944
10	80	-35	-102.116	-118.529	2.86925	-8.00575	-116.124	-100.326	-118.347
10	80	-30	-100.19	-119.48	-2.2615	-1.5881	-117.372	-99.8215	-115.808
10	80	-25	-99.5242	-115.585	-11.7303	8.2543	-112.824	-100.729	-114.347
10	80	-20	-97.9063	-109.784	-22.2877	15.2314	-106.095	-102.171	-115.43
10	80	-15	-93.4566	-106.029	-30.568	20.1965	-97.2677	-100.931	-113.3
10	80	-10	-90.592	-106.057	-44.6253	22.9819	-85.2753	-104.359	-113.97
10	80	-5	-86.1904	-105.774	-56.4716	24.9541	-74.1338	-106.173	-112.386
10	80	0	-80.7565	-104.254	-70.5187	26.0326	-59.0462	-104.39	-111.417
10	80	5	-83.7014	-104.525	-85.4445	25.1394	-47.0279	-106.678	-112.47
10	80	10	-86.3131	-104.166	-93.0975	23.7578	-37.9066	-106.396	-113.262
10	80	15	-90.3406	-102.001	-103.052	19.6312	-25.5404	-105.701	-112.288
10	80	20	-92.9573	-101.836	-111.27	16.3691	-14.8107	-108.95	-112.05
10	80	25	-98.5045	-103.26	-116.688	9.80515	-6.09	-114.853	-113.037
10	80	30	-102.195	-102.758	-114.634	2.894	2.20625	-117.421	-113.273
10	80	35	-102.6	-99.4097	-109.631	-5.8582	9.38285	-114.667	-113.722
10	80	40	-104.274	-94.2032	-110.516	-16.5768	15.0847	-109.363	-114.519
10	80	45	-103.946	-90.775	-108.772	-28.2293	20.9349	-99.6089	-113.552
10	80	50	-107.009	-87.8622	-109.967	-42.0898	24.3342	-89.7248	-114.157
10	80	55	-108.582	-83.8036	-111.23	-56.1688	27.3343	-78.2876	-114.553
10	80	60	-109.331	-84.5503	-112.142	-68.5944	27.659	-66.797	-114.849
10	80	65	-108.807	-87.8602	-110.881	-81.6419	26.5738	-53.489	-113.881
10	80	70	-109.668	-91.2699	-109.864	-94.3063	24.4246	-40.5416	-113.481
10	80	75	-112.534	-92.9525	-111.047	-106.375	21.0123	-29.17	-114.832
10	80	80	-116.22	-97.3331	-110.8	-116.395	15.2395	-17.4891	-114.456
10	80	85	-121.224	-104.85	-110.113	-125.282	6.75605	-6.91765	-115.318
10	80	90	-129.603	-111.012	-110.745	-129.291	-1.6033	1.27465	-115.545
20	-10	-90	59.6142	25.3877	36.1435	88.1896	139.584	119.591	239.661
20	-10	-85	63.6683	27.5242	35.5349	82.4359	136.752	123.831	239.242
20	-10	-80	70.0323	29.2717	34.5821	76.9552	134.856	127.824	240.264
20	-10	-75	76.4231	31.0386	34.5506	71.9656	130.772	131.099	240.324
20	-10	-70	81.1782	33.026	33.6088	66.2454	125.072	132.699	238.108
20	-10	-65	81.9917	34.097	34.0476	66.6988	125.377	133.491	239.601
20	-10	-60	89.684	36.7426	33.796	62.0072	119.217	135.115	240.587
20	-10	-55	93.9061	39.1495	33.4434	58.0018	114.266	135.574	239.909
20	-10	-50	100.392	41.4248	34.0085	54.2208	108.079	134.047	238.112
20	-10	-45	106.822	45.108	34.0403	51.4697	101.85	133.857	239.267
20	-10	-40	112.186	48.3259	34.2243	48.4708	96.296	132.8	239.404
20	-10	-35	118.487	53.5804	33.8426	44.7995	89.0076	130.369	239.394
20	-10	-30	123.358	57.8061	34.6313	42.8606	83.8804	130.199	240.359
20	-10	-25	128.236	62.3915	35.066	38.0823	76.2103	126.046	239.522
20	-10	-20	132.187	68.603	36.1631	33.1491	71.2934	121.918	239.668
20	-10	-15	136.01	75.5571	38.0027	28.6561	64.8107	117.758	239.007
20	-10	-10	138.026	81.0051	40.2529	26.9396	59.4607	113.246	237.697
20	-10	-5	139.978	87.2956	42.2833	24.0375	54.8458	108.155	238.13
20	-10	0	143.317	95.0215	46.0217	22.454	50.0876	102.668	238.931
20	-10	5	143.784	101.021	48.6707	21.3683	44.6374	95.8907	237.371
20	-10	10	144.517	107.514	51.7327	21.3423	41.3299	90.3786	238.124
20	-10	15	143.273	113.933	55.8212	14.342	36.7257	83.0203	237.24
20	-10	20	141.506	119.904	59.9114	22.5136	33.3899	76.9335	236.484
20	-10	25	140.701	126.556	65.5747	23.2446	29.8935	69.4715	236.141
20	-10	30	138.224	131.574	70.0102	24.6141	26.7919	63.3413	236.034
20	-10	35	134.931	136.354	76.4836	24.9802	23.4639	57.2938	235.854
20	-10	40	130.848	139.362	81.1822	26.3498	20.9936	50.5257	234.216
20	-10	45	127.19	144.453	87.4584	27.0459	17.6978	45.334	234.672
20	-10	50	121.244	147.198	93.7375	28.0397	15.3234	39.5594	233.961
20	-10	55	116.655	150.335	101.198	29.4645	13.4205	35.1602	234.927
20	-10	60	110.922	152.347	107.701	30.6022	11.0383	31.596	234.199
20	-10	65	104.188	153.248	113.514	33.0908	9.4176	27.1409	232.263
20	-10	70	97.4513	153.924	120.945	36.1223	8.53	24.1463	232.191
20	-10	75	91.0951	155.733	127.511	38.2587	8.52105	21.2557	233.122
20	-10	80	83.2959	155.062	133.251	41.7948	8.5846	18.1392	231.387
20	-10	85	76.7991	154.17	138.405	45.7807	9.38945	16.1051	230.461
20	-10	90	69.6278	152.45	143.677	49.7744	10.2469	12.8341	229.799
20	-12	-90	51.2887	14.0096	22.076	79.7852	148.663	128.494	234.058
20	-12	-85	57.5488	16.1024	21.428	74.1625	145.241	133.678	235.289
20	-12	-80	64.5319	17.7492	21.098	67.7944	141.201	138.256	235.888
20	-12	-75	72.4252	19.6931	20.8052	62.3309	135.918	141.568	234.981
20	-12	-70	71.317	20.2728	21.1597	61.8432	135.931	142.124	235.796
20	-12	-65	81.0983	23.1883	20.6869	54.5305	126.867	144.853	235.679
20	-12	-60	89.2108	26.113	21.0074	50.3175	120.542	146.63	236.197
20	-12	-55	94.0211	27.7634	20.6585	47.6806	115.688	146.81	236.042
20	-12	-50	101.887	31.5571	21.0028	43.7456	107.467	145.846	235.281
20	-12	-45	109.465	35.352	21.6166	40.621	101.06	145.301	236.115
20	-12	-40	116.295	38.971	20.9165	37.3639	93.6415	143.22	235.521
20	-12	-35	124.809	45.0284	21.2488	33.7526	83.5448	140.138	234.895
20	-12	-30	129.094	49.0958	21.5086	31.2277	77.9042	137.425	234.355
20	-12	-25	138.218	58.382	23.4599	27.6565	69.8594	134.079	236.841
20	-12	-20	141.94	63.8122	24.9591	23.4497	63.5397	129.76	235.649
20	-12	-15	144.368	70.044	26.2614	18.5704	56.3179	123.233	233.916
20	-12	-10	149.535	78.2291	29.3683	15.0456	50.533	117.963	234.865
20	-12	-5	151.548	86.4038	31.164	12.3097	44.9056	110.821	234.05
20	-12	0	153.376	93.7785	33.3244	9.44655	38.6313	103.522	233.361
20	-12	5	155.132	103.233	36.6994	9.06975	33.5591	95.5123	233.422
20	-12	10	155.396	110.605	40.5834	9.14535	29.953	88.4875	233.85
20	-12	15	154.216	117.597	44.7778	9.84085	25.121	79.4471	231.757
20	-12	20	151.407	125.283	49.9714	11.1765	20.7288	71.466	231.139
20	-12	25	149.957	134.918	57.2702	11.8783	17.7593	61.9605	231.711
20	-12	30	146.278	139.1	61.9641	14.106	14.3892	55.5769	230.595
20	-12	35	142.816	145.964	68.3114	14.9947	11.4265	47.6365	229.948
20	-12	40	138.188	150.996	76.0881	15.6747	8.64315	40.8361	230.143
20	-12	45	131.504	154.307	82.8551	15.8477	5.752	33.8757	228.663
20	-12	50	125.184	156.964	90.9586	16.5062	3.26545	28.6942	226.725
20	-12	55	118.382	160.81	99.2445	17.7922	0.0583	23.0596	227.533
20	-12	60	111.086	162.997	106.829	19.7992	-1.9158	19.0308	227.663
20	-12	65	103.127	163.535	114.826	21.3156	-3.3486	14.5913	225.096
20	-12	70	94.93	165.104	123.495	24.1707	-4.1073	10.9681	225.947
20	-12	75	86.5727	165.199	130.945	27.1403	-4.3288	8.64585	224.468
20	-12	80	78.4686	165.492	139.623	31.7977	-2.6966	6.41755	224.456
20	-12	85	69.6028	164.561	145.957	35.6644	-1.8999	3.9876	223.982
20	-12	90	61.4718	162.286	152.225	41.4083	-0.54465	2.00475	223.599
20	-14	-90	42.2401	2.88825	9.04935	71.6796	157.452	137.1	229.754
20	-14	-85	50.1194	4.2696	8.04485	64.2333	152.827	143.138	230.788
20	-14	-80	51.8236	4.82975	8.19845	61.4008	150.205	144.513	230.011
20	-14	-75	66.5047	9.00885	7.8468	50.1056	139.955	152.61	230.875
20	-14	-70	66.1761	8.9183	7.6239	49.9759	139.322	151.905	230.041
20	-14	-65	78.1548	11.8817	7.46045	41.6724	129.064	156.311	230.82
20	-14	-60	88.9418	15.4171	7.97085	36.6887	120.007	157.646	231.917
20	-14	-55	94.2707	17.5304	7.3723	33.4725	114.032	156.357	230.941
20	-14	-50	102.103	20.1878	8.36165	30.5385	108.889	156.856	231.016
20	-14	-45	113.128	24.9363	8.44695	26.8376	96.2938	154.458	230.923
20	-14	-40	119.916	29.0023	8.84805	24.8337	90.103	154.033	232.127
20	-14	-35	129.666	35.8139	8.9758	22.1116	78.8182	149.672	230.487
20	-14	-30	135.232	40.5792	9.8477	20.3774	72.413	146.724	230.162
20	-14	-25	144.353	48.6597	11.2444	17.5458	62.4249	142.229	230.682
20	-14	-20	152.146	58.8455	14.3875	12.7325	53.0975	134.878	229.998
20	-14	-15	155.424	66.0641	14.6616	7.975	46.6284	128.854	229.7
20	-14	-10	158.914	73.8985	15.8452	3.16725	40.0085	121.77	229.097
20	-14	-5	162.466	84.2125	18.3288	-0.2858	34.252	113.995	229.895
20	-14	0	164.447	93.3459	20.4885	-2.4531	28.1899	104.968	228.833
20	-14	5	165.443	103.516	24.7107	-3.48065	22.2713	94.3501	227.583
20	-14	10	165.4	114.218	29.2631	-2.32495	17.1664	83.8312	227.505
20	-14	15	164.609	121.897	33.3496	-0.85815	13.0986	75.4758	227.31
20	-14	20	162.609	132.852	39.6663	0.81795	8.68995	65.3529	227.306
20	-14	25	158.885	139.467	45.8084	2.7176	5.81545	54.691	224.813
20	-14	30	155.495	146.941	52.0878	3.8737	2.47655	46.5983	223.603
20	-14	35	150.015	154.084	59.7522	3.933	-0.6667	37.293	223.499
20	-14	40	143.092	159.731	67.7179	3.70385	-3.3045	29.766	222.417
20	-14	45	137.073	163.979	77.1754	4.4408	-5.87335	22.415	222.546
20	-14	50	127.668	167.553	85.7405	4.1035	-9.3914	16.0653	220.278
20	-14	55	120.6	171.778	96.2113	5.54025	-12.2714	10.5035	221.495
20	-14	60	110.613	172.964	104.335	6.36285	-15.4141	5.56385	218.593
20	-14	65	101.663	174.424	114.516	7.7076	-17.0613	1.84635	218.096
20	-14	70	91.0935	175.39	124.304	10.3669	-16.9492	-2.92795	216.911
20	-14	75	80.7372	174.986	133.133	14.1406	-15.055	-4.1209	216.051
20	-14	80	70.745	175.023	143.253	19.0268	-13.7911	-6.3974	215.224
20	-14	85	61.1825	174.579	151.807	24.1386	-12.8327	-8.07025	215.744
20	-14	90	51.2486	170.693	158.947	31.479	-10.2372	-8.9304	217.223
20	-16	-90	32.6824	-8.24145	-3.888	62.4121	166.323	146.919	224.81
20	-16	-85	41.3516	-5.96715	-3.98405	53.5794	158.575	152.647	223.516
20	-16	-80	44.2687	-5.23375	-4.203	50.2801	156.732	154.514	223.865
20	-16	-75	59.9012	-2.4738	-4.7675	37.0363	142.869	162.42	223.745
20	-16	-70	71.0049	0.20075	-5.42425	31.0185	134.12	166.073	224.163
20	-16	-65	71.596	-0.8437	-5.8905	30.7542	134.323	166.441	225.228
20	-16	-60	86.0396	2.8859	-5.2215	22.5383	120.085	166.966	223.849
20	-16	-55	92.5218	4.8097	-5.7618	20.1893	114.575	167.209	224.395
20	-16	-50	103.019	8.3613	-4.61185	17.0531	104.459	166.4	224.398
20	-16	-45	112.934	12.4757	-3.8117	14.0008	94.6236	163.965	223.866
20	-16	-40	122.613	17.9308	-3.1962	11.7369	83.7829	162.885	223.291
20	-16	-35	133.848	24.9564	-1.7002	10.2363	72.3407	158.857	223.86
20	-16	-30	141.411	31.1734	-0.7992	8.96775	64.5462	156.159	224.429
20	-16	-25	151.747	40.0847	-0.00345	6.82595	53.6113	150.337	224.837
20	-16	-20	159.055	49.8062	0.1806	3.1945	44.6999	142.77	223.946
20	-16	-15	163.969	60.4408	1.5278	-2.52865	35.3939	133.616	223.212
20	-16	-10	168.458	70.8391	3.56625	-8.0258	28.4238	125.301	223.198
20	-16	-5	170.843	81.0164	5.2976	-13.1291	21.0912	113.157	221.021
20	-16	0	173.829	91.6713	7.4495	-14.3863	15.1723	104.051	220.794
20	-16	5	176.674	104.82	11.9929	-14.8937	9.23635	92.9523	221.988
20	-16	10	175.54	116.869	16.8498	-13.322	5.0931	79.267	219.775
20	-16	15	174.554	125.47	21.5543	-11.9745	1.9699	70.9674	220.102
20	-16	20	171.706	136.316	27.7248	-8.4555	-1.7341	58.7323	218.525
20	-16	25	166.683	146.336	35.3721	-6.66405	-5.935	46.3497	217.119
20	-16	30	162.979	154.059	41.9029	-9.8502	-9.143	36.5423	217.29
20	-16	35	156.905	162.239	50.2758	-8.03185	-12.3379	26.1867	215.49
20	-16	40	148.966	168.067	58.9415	-8.00215	-15.4132	16.6197	214.18
20	-16	45	140.141	173.329	68.8101	-9.0523	-19.0367	9.3068	212.623
20	-16	50	130.603	178.151	79.7637	-10.7201	-23.8846	1.21095	212.457
20	-16	55	120.166	179.742	90.202	-9.67695	-27.8688	-4.72765	210.108
20	-16	60	108.624	183	101.26	-9.9082	-30.96	-9.6717	209.757
20	-16	65	97.5681	183.54	111.748	-8.3046	-32.6086	-14.9206	207.877
20	-16	70	85.9421	184.752	123.409	-4.4827	-32.2212	-18.2374	207.238
20	-16	75	74.2266	185.386	133.823	-1.24055	-29.8977	-19.9026	205.986
20	-16	80	61.5169	184.572	144.744	3.8179	-27.3228	-22.3562	205.367
20	-16	85	50.1125	181.995	154.728	10.0943	-24.5194	-23.2336	203.543
20	-16	90	38.8336	178.112	163.193	16.4685	-22.6948	-24.167	202.354
20	-18	-90	22.5208	-18.2309	-16.3882	51.3462	171.373	153.917	215.746
20	-18	-85	32.4706	-15.8648	-15.4466	42.2105	163.549	161.375	215.251
20	-18	-80	42.6858	-14.2978	-15.5542	32.4295	155.63	166.944	215.618
20	-18	-75	54.6853	-13.4865	-15.9963	24.9524	146.135	171.691	216.095
20	-18	-70	66.1683	-12.9953	-17.5139	16.3888	135.113	175.166	215.976
20	-18	-65	67.3329	-12.4386	-17.6035	16.3579	135.056	176.091	215.995
20	-18	-60	83.6966	-9.74205	-18.8141	7.84185	119.216	176.847	215.877
20	-18	-55	90.3733	-8.39975	-17.587	6.02715	113.101	177.04	216.542
20	-18	-50	103.221	-5.01295	-17.1677	1.40505	100.057	173.547	215.647
20	-18	-45	115.892	-0.3318	-15.9742	-0.2286	87.4878	173.965	216.063
20	-18	-40	126.429	4.5209	-14.9319	-1.68405	78.4107	173.976	217.387
20	-18	-35	139.277	12.64	-13.2675	-2.855	63.1656	168.042	216.18
20	-18	-30	147.034	19.7847	-12.6082	-3.11865	54.5822	163.929	215.959
20	-18	-25	158.607	31.4248	-11.7843	-4.68505	42.6056	155.308	215.929
20	-18	-20	166.847	42.7045	-12.2842	-8.0105	31.036	145.916	214.952
20	-18	-15	173.205	53.6534	-11.6365	-14.3646	22.8305	137.131	215.022
20	-18	-10	176.172	64.1796	-10.7068	-22.0872	14.6283	126.727	214.038
20	-18	-5	180.645	77.0243	-8.6074	-26.4498	7.43995	115.964	213.986
20	-18	0	182.003	88.5523	-6.49655	-29.3856	1.12135	103.183	212.57
20	-18	5	183.413	102.433	-3.3441	-30.7685	-5.89265	88.7292	211.127
20	-18	10	184.283	113.372	0.47525	-29.8554	-10.1232	77.3719	211.47
20	-18	15	182.703	130.331	7.10645	-27.4716	-14.8589	59.7713	210.925
20	-18	20	180.227	138.958	11.9582	-24.8188	-17.3064	49.3298	209.653
20	-18	25	174.749	150.439	20.2023	-21.7743	-20.7627	35.4209	207.843
20	-18	30	169.42	159.977	28.0603	-20.8639	-23.955	23.6762	207.336
20	-18	35	160.471	168.512	36.4536	-23.5489	-27.6779	11.8519	204.397
20	-18	40	152.859	175.663	46.9626	-24.969	-30.2801	1.03515	203.412
20	-18	45	143.691	182.87	58.6268	-27.5779	-35.0495	-8.06465	202.853
20	-18	50	131.226	186.737	70.0893	-28.5624	-40.9975	-16.5709	200.605
20	-18	55	119.593	189.169	82.4742	-28.4434	-46.3015	-23.5919	198.804
20	-18	60	107.141	191.513	94.498	-28.2431	-49.0744	-28.3274	197.684
20	-18	65	94.2017	191.287	107.721	-25.7372	-50.5329	-32.6632	195.952
20	-18	70	80.4805	193.1	119.892	-23.3117	-50.1915	-36.2689	195.066
20	-18	75	66.6817	194.15	132.61	-18.9203	-47.2617	-38.5966	194.191
20	-18	80	52.5244	191.126	144.139	-12.6067	-41.9392	-39.8107	191.186
20	-18	85	39.31	189.772	156.24	-6.15315	-38.1902	-40.9935	190.982
20	-18	90	25.5818	184.905	166.801	2.20345	-35.1696	-40.2996	189.561
20	-2	-90	69.1413	70.5994	89.3698	96.4537	97.0239	79.5554	245.639
20	-2	-85	71.0144	70.2213	88.5744	95.7338	97.4579	81.0906	246.025
20	-2	-80	72.7231	70.8329	87.0811	93.9226	97.2691	82.2422	245.93
20	-2	-75	74.4128	71.3461	86.1355	92.9861	97.8745	84.5671	246.296
20	-2	-70	73.6992	70.7947	85.7245	92.2795	97.2424	83.8778	245.344
20	-2	-65	76.0301	71.4497	84.7496	90.5263	97.8224	86.2461	246.761
20	-2	-60	78.493	71.1792	83.8204	88.3632	97.1517	86.57	245.909
20	-2	-55	80.0099	73.0516	83.2052	87.1363	96.68	89.6593	246.504
20	-2	-50	80.7357	73.5808	82.4697	85.0867	95.1516	88.3046	245.208
20	-2	-45	82.5208	74.5716	82.1418	83.4236	94.5924	89.1976	246.385
20	-2	-40	85.1918	75.7316	82.6202	81.1354	92.759	89.8433	245.115
20	-2	-35	86.5623	77.3283	82.6097	81.3613	93.1933	90.4233	246.176
20	-2	-30	86.3709	76.2251	81.4348	79.2138	91.5823	90.3637	246.046
20	-2	-25	87.7191	76.6436	81.4771	77.9756	90.0764	89.4801	245.294
20	-2	-20	89.0715	78.243	81.5133	76.2597	88.6102	89.3563	244.697
20	-2	-15	90.5139	80.3316	81.6916	74.9286	87.0855	90.0015	246.476
20	-2	-10	92.1882	81.5877	82.668	73.7965	85.5412	89.652	246.577
20	-2	-5	93.4958	83.0046	82.7222	72.1723	83.7585	88.656	244.901
20	-2	0	95.1041	84.7307	83.6624	71.935	82.9403	87.8003	245.938
20	-2	5	95.2576	85.7146	83.1054	70.4731	80.962	86.5884	245.837
20	-2	10	95.9394	87.5082	83.9449	69.7579	79.1858	85.144	244.765
20	-2	15	97.6846	88.8114	84.5973	69.3969	77.4351	84.7918	245.129
20	-2	20	98.2022	91.7674	85.6787	68.4833	75.706	84.1813	245.476
20	-2	25	98.455	93.5956	86.8712	68.1132	74.6969	82.1285	246.143
20	-2	30	98.915	94.8599	87.3573	67.5101	72.6217	80.7707	245.665
20	-2	35	98.9241	97.0926	89.2207	67.0784	70.8195	79.4076	246.512
20	-2	40	98.923	98.2006	89.8531	66.8354	69.2511	77.3327	245.863
20	-2	45	98.1256	100.045	91.5529	66.7179	67.5987	74.9052	244.64
20	-2	50	97.8182	102.075	93.2212	66.6694	65.5655	73.1791	245.91
20	-2	55	96.2412	103.72	94.5473	66.5871	64.0243	71.6176	245.62
20	-2	60	96.1926	105.099	96.9369	67.6231	63.0889	70.2134	245.568
20	-2	65	95.4743	106.72	98.6831	67.7354	61.7676	68.4579	246.232
20	-2	70	93.3088	107.092	100.115	68.1766	61.0093	66.3723	245.586
20	-2	75	92.9186	108.58	102.657	69.3895	59.9251	64.3879	246.254
20	-2	80	91.0933	108.666	103.529	70.1299	58.7199	62.6572	244.162
20	-2	85	89.9254	109.663	105.925	71.1523	58.4117	61.791	245.798
20	-2	90	88.3426	110.224	108.43	72.4774	58.1833	60.1557	245.033
20	-20	-90	8.1038	-30.9955	-31.2727	36.3293	175.998	159.272	204.465
20	-20	-85	19.8453	-28.7705	-29.7064	25.9653	168.026	168.034	205.151
20	-20	-80	21.0358	-29.3005	-29.6069	24.7223	167.8	169.884	205.66
20	-20	-75	44.6125	-29.0805	-29.901	7.00805	147.187	180.605	204.857
20	-20	-70	58.6608	-29.0347	-32.0558	-0.6927	133.684	183.692	204.773
20	-20	-65	58.0044	-28.8891	-32.2182	-0.85475	133.714	183.734	204.097
20	-20	-60	76.5251	-27.6378	-34.071	-9.12355	117.143	186.091	205.36
20	-20	-55	86.7325	-25.3609	-34.0491	-12.393	109.2	186.631	206.681
20	-20	-50	101.82	-22.4178	-33.4651	-15.6873	94.2757	184.163	205.613
20	-20	-45	113.942	-18.2597	-31.5157	-17.7848	82.5212	183.613	206.193
20	-20	-40	130.588	-10.2301	-28.178	-18.7483	65.9136	181.113	206.75
20	-20	-35	142.452	-2.27215	-27.3941	-19.0636	52.2141	175.931	206.112
20	-20	-30	151.351	4.7084	-27.3383	-18.4786	42.7592	170.733	206.264
20	-20	-25	166.328	20.7084	-27.5638	-20.3931	25.6618	159	205.604
20	-20	-20	174.225	32.2606	-27.8524	-24.7475	14.7373	149.708	205.304
20	-20	-15	180.187	41.9498	-27.6313	-31.1569	8.48235	140.749	205.693
20	-20	-10	185.362	55.0279	-27.6424	-39.5323	-1.10555	128.94	204.757
20	-20	-5	188.896	69.0189	-28.0623	-45.2848	-9.5518	115.339	203.449
20	-20	0	191.636	83.7602	-25.274	-48.0172	-16.4008	101.149	203.774
20	-20	5	193.974	100.88	-21.6656	-48.7649	-23.4419	84.0092	203.356
20	-20	10	194.145	113.021	-18.0804	-48.1746	-27.1195	71.0973	202.686
20	-20	15	191.059	125.984	-11.8941	-46.5558	-31.4315	54.2259	199.553
20	-20	20	187.393	141.177	-4.91295	-44.195	-35.0866	37.898	198.685
20	-20	25	182.735	154.183	3.71585	-42.0301	-37.7019	24.92	197.299
20	-20	30	175.826	164.984	12.019	-40.7032	-41.0007	9.74285	196.126
20	-20	35	167.108	175.812	23.1351	-42.4952	-44.8323	-3.2662	194.705
20	-20	40	157.121	183.5	34.3279	-44.2548	-45.6628	-15.9966	193.21
20	-20	45	145.328	189.701	46.9143	-46.5392	-51.0624	-26.6717	189.672
20	-20	50	132.523	195.22	60.2338	-47.5759	-57.7386	-35.0924	188.601
20	-20	55	118.979	198.782	73.5712	-48.4156	-63.7358	-42.5414	186.986
20	-20	60	103.965	198.833	87.7141	-47.7791	-66.7654	-50.8772	184.478
20	-20	65	89.5415	200.797	102.066	-45.4586	-68.106	-53.1419	183.145
20	-20	70	73.0643	201.83	116.973	-42.659	-68.3373	-56.1696	181.108
20	-20	75	56.6778	200.913	130.615	-37.5115	-64.8902	-58.2866	179.608
20	-20	80	40.8381	199.814	144.989	-31.4967	-59.7042	-59.477	178.883
20	-20	85	26.3181	197.046	157.109	-24.1934	-55.8436	-60.6548	177.386
20	-20	90	11.1879	190.447	169.096	-14.876	-51.8028	-60.7133	175.705
20	-25	-90	-33.6441	-70.9664	-74.0607	-7.6236	187.321	174.338	173.934
20	-25	-85	-18.8362	-70.6806	-71.746	-20.4198	176.469	185.031	174.311
20	-25	-80	-2.8306	-73.1421	-68.9411	-32.1668	163.557	194.572	175.498
20	-25	-75	14.5441	-76.2409	-70.6385	-42.7336	148.228	201.2	176.103
20	-25	-70	33.5025	-76.9984	-75.0627	-51.4742	130.843	204.223	175.043
20	-25	-65	35.3931	-77.061	-75.3019	-52.0875	129.441	205.046	176.306
20	-25	-60	59.3103	-76.5834	-78.9022	-60.0956	106.629	206.387	175.534
20	-25	-55	74.5944	-75.2112	-79.2583	-63.7863	91.9767	206.046	175.67
20	-25	-50	92.6996	-71.5764	-78.4286	-66.356	74.5927	205.524	176.499
20	-25	-45	109.768	-67.1763	-74.8061	-68.0889	58.024	204.654	176.379
20	-25	-40	129	-59.1839	-68.187	-69.3919	38.6914	200.62	176.609
20	-25	-35	148.757	-46.5459	-66.856	-68.835	17.7499	192.771	175.835
20	-25	-30	161.511	-37.7834	-68.758	-70.19	5.18175	187.985	177.118
20	-25	-25	176.482	-21.6903	-70.4987	-68.7593	-12.6505	174.61	175.509
20	-25	-20	188.389	-5.26755	-72.8598	-75.8276	-27.0433	162.789	176.8
20	-25	-15	196.947	9.6995	-73.8923	-80.9351	-38.0124	148.198	175.959
20	-25	-10	202.652	27.8382	-73.6672	-83.9984	-47.7206	130.512	175.156
20	-25	-5	207.952	46.9417	-73.9836	-86.3155	-57.5278	111.921	174.782
20	-25	0	211.395	68.859	-73.6868	-89.7395	-66.5503	90.1349	175.412
20	-25	5	210.98	85.1799	-71.5553	-91.2752	-70.99	71.8544	172.577
20	-25	10	212.968	105.157	-66.3469	-91.2391	-76.3106	51.5684	172.069
20	-25	15	210.459	124.245	-61.3055	-90.6543	-80.8505	29.1312	170.41
20	-25	20	205.076	142.631	-53.5149	-92.9118	-85.237	7.0728	168.079
20	-25	25	198.087	158.911	-44.0571	-71.9029	-81.5323	-13.5071	164.205
20	-25	30	189.345	174.234	-32.0449	-76.8033	-82.0636	-31.9401	161.952
20	-25	35	178.757	188.041	-19.2227	-84.2757	-82.8555	-49.8192	159.996
20	-25	40	163.391	197.095	-5.23465	-98.7924	-96.944	-66.0673	157.277
20	-25	45	147.112	206.085	11.5297	-101.099	-99.5493	-80.0326	154.459
20	-25	50	129.364	212.624	29.1543	-101.971	-107.853	-91.9097	151.15
20	-25	55	109.831	216.493	47.7407	-104.2	-114.248	-99.9326	148.562
20	-25	60	90.5901	217.637	66.2656	-104.209	-115.375	-105.866	145.678
20	-25	65	66.8546	217.231	85.0245	-101.847	-116.381	-109.038	142.801
20	-25	70	44.9207	219.207	105.889	-98.9179	-117.736	-113.257	141.74
20	-25	75	23.3017	218.419	124.408	-93.7254	-117.988	-114.421	139.386
20	-25	80	0.57645	215.515	142.381	-87.516	-112.48	-116.028	137.647
20	-25	85	-19.4432	209.619	158.754	-78.1399	-108.265	-116.202	136.044
20	-25	90	-37.9622	201.732	174.107	-66.3573	-107.666	-117.844	135.029
20	-30	-90	-86.5323	-124.991	-126.768	-64.0784	193.507	183.322	134.75
20	-30	-85	-68.7462	-127.149	-122.418	-79.8454	178.416	196.748	134.746
20	-30	-80	-47.7092	-131.681	-125.23	-93.6794	160.986	208.902	136.963
20	-30	-75	-29.671	-133.167	-126.463	-102.342	145.194	214.313	137.3
20	-30	-70	-27.3364	-132.703	-126.097	-103.088	142.739	214.299	136.683
20	-30	-65	10.0714	-133.129	-126.04	-114.44	109.948	220.1	137.482
20	-30	-60	33.6878	-134.425	-124.286	-120.383	85.9136	221.09	136.749
20	-30	-55	52.0442	-133.72	-124.785	-122.97	69.8375	221.582	137.723
20	-30	-50	77.4275	-129.891	-125.564	-124.78	43.895	220.975	137.163
20	-30	-45	100.218	-125.651	-127.094	-126.518	22.254	220.706	137.631
20	-30	-40	121.716	-117.051	-120.213	-125.927	-0.07435	215.651	137.668
20	-30	-35	148.713	-104.068	-119.312	-127.218	-26.782	207.862	137.9
20	-30	-30	163.663	-91.8082	-120.037	-128.132	-42.0598	199.528	138.072
20	-30	-25	185.331	-70.9163	-106.531	-103.348	-63.9972	185.375	135.387
20	-30	-20	203.292	-46.8828	-114.071	-92.3382	-82.9213	165.039	136.422
20	-30	-15	210.344	-31.3675	-117.041	-88.0239	-91.9156	149.333	135.444
20	-30	-10	218.439	-8.9811	-122.071	-80.2844	-103.662	128.285	136.233
20	-30	-5	222.478	14.924	-125.216	-78.4995	-113.047	105.352	135.512
20	-30	0	223.89	39.5943	-126.271	-83.2287	-120.437	77.6011	134.178
20	-30	5	225.581	67.5632	-124.868	-83.5063	-127.217	47.4355	133.373
20	-30	10	224.808	93.1993	-119.054	-79.9711	-128.305	19.0156	130.698
20	-30	15	223.668	114.202	-115.858	-103.97	-131.912	-4.59525	129.583
20	-30	20	219.184	138.883	-108.359	-144.913	-138.939	-32.2394	129.002
20	-30	25	211.129	158.731	-96.1901	-108.047	-130.057	-57.779	123.188
20	-30	30	200.948	177.967	-83.0769	-121.195	-128.456	-80.5559	119.312
20	-30	35	185.736	193.934	-67.9635	-148.058	-145.386	-103.301	117.78
20	-30	40	168.024	208.384	-49.8154	-150.984	-147.33	-122.42	114.173
20	-30	45	146.731	217.415	-30.2259	-154.231	-149.612	-137.778	110.205
20	-30	50	121.264	224.334	-8.1022	-158.233	-159.994	-150.057	105.592
20	-30	55	94.7996	227.756	14.9068	-159.747	-158.635	-158.182	101.987
20	-30	60	67.939	228.653	37.664	-161.147	-159.007	-163.356	98.4728
20	-30	65	39.6681	230.11	62.1937	-161.756	-159.074	-167.033	95.4391
20	-30	70	10.5792	228.377	86.5538	-157.93	-163.055	-167.845	91.8622
20	-30	75	-17.955	229.137	111.309	-154.802	-169.403	-170.343	89.924
20	-30	80	-45.226	224.724	135.099	-147.383	-164.04	-168.368	88.1667
20	-30	85	-69.5905	217.074	154.983	-136.874	-160.17	-165.783	85.577
20	-30	90	-92.953	208.404	174.482	-124.51	-158.005	-167.018	84.0062
[truncated: 2,997 more rows]
